# Supplementary material for: De novo discovery of traits co-occurring with chronic obstructive pulmonary disease
Source: Life Sci Alliance. 2022 Dec 27;6(3):e202201609. doi: 10.26508/lsa.202201609 (PMC9795035; doi:10.26508/lsa.202201609)
Supplement: Supplementary file 1 [file LSA-2022-01609_TableS1.xlsx]

## Sheet: Cover page
Supplemental tables for:
De novo discovery of traits co-occuring with chronic obstructive pulmonary disease.
Golovina E.(1), Fadason T.(1,2), Jaros R.(1), Kumar H.(3), John J.(3), Burrowes K.(3), Tawhai M.(3), O’Sullivan J.M.(1,2,4,5,6*)
(1) Liggins Institute, University of Auckland, New Zealand
(2) Maurice Wilkins Centre, University of Auckland, New Zealand
(3) Auckland Bioengineering Institute, University of Auckland, New Zealand
(4) MRC Lifecourse Epidemiology Unit, University of Southampton, United Kingdom
(5) Garvan Institute of Medical Research, Sydney, Australia
(6) Singapore Institute for Clinical Sciences, Agency for Science, Technology and Research (A*STAR), Singapore, Singapore
* Corresponding author: Justin M. O’Sullivan (justin.osullivan@auckland.ac.nz)
Supplemental Tables
Supplemental table S1. Datasets and software used in this analysis.
Supplemental table S2. List of COPD-, CAD- and UD-associated GWAS SNPs used in this study.
Supplemental table S3. Spatial COPD-associated eQTL-gene interactions in the lung.
Supplemental table S4. Gene Ontology enrichment analysis results.
Supplemental table S5. COPD-associated biological pathways.
Supplemental table S6. Identified conditions co-occuring with COPD.
Supplemental table S7. Identified significant trait-eQTL-gene associations for COPD.
Supplemental table S8. Identified CAD and UD co-occuring conditions.

## Sheet: S1
Supplemental table S1. Datasets and software used in this analysis.
№	Name	Identifier	Reference	Reference link	Link	Comments
Hi-C datasets
1	Lung cells	GSM2322544	Schmitt AD, Hu M, Jung I, Xu Z et al. A Compendium of Chromatin Contact Maps Reveals Spatially Active Regions in the Human Genome. Cell Rep 2016 Nov 15;17(8):2042-2059. PMID: 27851967	https://www.ncbi.nlm.nih.gov/pubmed/27851967	https://www.ncbi.nlm.nih.gov/sra?term=SRX2179251
2	Lung cells	GSM2322545	Schmitt AD, Hu M, Jung I, Xu Z et al. A Compendium of Chromatin Contact Maps Reveals Spatially Active Regions in the Human Genome. Cell Rep 2016 Nov 15;17(8):2042-2059. PMID: 27851967	https://www.ncbi.nlm.nih.gov/pubmed/27851967	https://www.ncbi.nlm.nih.gov/sra?term=SRX2179252
eQTL datasets
1	GTEx v8	phs000424.v8.p2	The GTEx Consortium.Science. 369 (1318-1330), 10 Sep 2020. doi:10.1126/science.aaz1776	https://www.science.org/doi/10.1126/science.aaz1776	https://www.ncbi.nlm.nih.gov/projects/gap/cgi-bin/study.cgi?study_id=phs000424.v8.p2
GWAS SNPs
1	GWAS Catalog		Buniello A, MacArthur JAL, Cerezo M, Harris LW, Hayhurst J, Malangone C, McMahon A, Morales J, Mountjoy E, Sollis E, Suveges D, Vrousgou O, Whetzel PL, Amode R, Guillen JA, Riat HS, Trevanion SJ, Hall P, Junkins H, Flicek P, Burdett T, Hindorff LA, Cunningham F and Parkinson H. The NHGRI-EBI GWAS Catalog of published genome-wide association studies, targeted arrays and summary statistics 2019. Nu…	https://pubmed.ncbi.nlm.nih.gov/30445434/	www.ebi.ac.uk/gwas/	COPD-associated SNPs were obtained on 09/06/2021. CAD- and UD-associated SNPs were obtained on 11/04/2022
Software, algorithms and scripts
1	Juicer pipeline (v1.5)	NA	Durand, Neva C., et al. "Juicer provides a one-click system for analyzing loop-resolution Hi-C experiments." Cell systems 3.1 (2016): 95-98.	https://www.sciencedirect.com/science/article/pii/S2405471216302198	https://github.com/aidenlab/juicer
2	BWA (v0.7.15)	NA	Li H. and Durbin R. (2009) Fast and accurate short read alignment with Burrows-Wheeler Transform. Bioinformatics, 25:1754-60. [PMID: 19451168]	https://pubmed.ncbi.nlm.nih.gov/19451168/
3	CoDeS3D (v2)	NA	Fadason T, Schierding W, Lumley T, O’Sullivan JM. Chromatin interactions and expression quantitative trait loci reveal genetic drivers of multimorbidities. Nat. Commun. 2018; 9: 5198.	https://www.nature.com/articles/s41467-018-07692-y	https://github.com/Genome3d/codes3d-v2	The COPD-associated SNPs were runon 09/06/2021. The CAD-associated and UD-associated SNPs were run on 11/05/2022.
4	wANNOVAR	NA	Chang, Xiao, and Kai Wang. "wANNOVAR: annotating genetic variants for personal genomes via the web." Journal of medical genetics 49.7 (2012): 433-436.	https://www.ncbi.nlm.nih.gov/pmc/articles/PMC3556337/	http://wannovar.wglab.org/
5	The STRING db (version 11.5)	NA	Szklarczyk, Damian, et al. "STRING v11: protein–protein association networks with increased coverage, supporting functional discovery in genome-wide experimental datasets." Nucleic acids research 47.D1 (2019): D607-D613.	https://academic.oup.com/nar/article/47/D1/D607/5198476?login=true	https://string-db.org/
6	Multimorbid3D	NA	Zaied R, Fadason T, O’Sullivan J. De novo identification of complex multimorbid conditions by integration of gene regulation and protein interaction networks with genome-wide association studies [Internet]. Research Square 2022.Available from: http://dx.doi.org/10.21203/rs.3.rs-1313207/v1.	https://assets.researchsquare.com/files/rs-1313207/v1/124700dd-aa95-4b54-83df-1c2dbedf0409.pdf?c=1654601795	ttps://github.com/Genome3d/multimorbid3D
7	g:Profiler	NA	Raudvere, Uku, et al. "g: Profiler: a web server for functional enrichment analysis and conversions of gene lists (2019 update)." Nucleic acids research 47.W1 (2019): W191-W198.	https://academic.oup.com/nar/article/47/W1/W191/5486750	https://biit.cs.ut.ee/gprofiler/
