# Supplementary material for: De novo discovery of traits co-occurring with chronic obstructive pulmonary disease
Source: Life Sci Alliance. 2022 Dec 27;6(3):e202201609. doi: 10.26508/lsa.202201609 (PMC9795035; doi:10.26508/lsa.202201609)
Supplement: Supplementary file 3 [file LSA-2022-01609_TableS3.xlsx]

## Sheet: Cover page
Supplemental tables for:
De novo discovery of traits co-occuring with chronic obstructive pulmonary disease.
Golovina E.(1), Fadason T.(1,2), Jaros R.(1), Kumar H.(3), John J.(3), Burrowes K.(3), Tawhai M.(3), O’Sullivan J.M.(1,2,4,5,6*)
(1) Liggins Institute, University of Auckland, New Zealand
(2) Maurice Wilkins Centre, University of Auckland, New Zealand
(3) Auckland Bioengineering Institute, University of Auckland, New Zealand
(4) MRC Lifecourse Epidemiology Unit, University of Southampton, United Kingdom
(5) Garvan Institute of Medical Research, Sydney, Australia
(6) Singapore Institute for Clinical Sciences, Agency for Science, Technology and Research (A*STAR), Singapore, Singapore
* Corresponding author: Justin M. O’Sullivan (justin.osullivan@auckland.ac.nz)
Supplemental Tables
Supplemental table S1. Datasets and software used in this analysis.
Supplemental table S2. List of COPD-, CAD- and UD-associated GWAS SNPs used in this study.
Supplemental table S3. Spatial COPD-associated eQTL-gene interactions in the lung.
Supplemental table S4. Gene Ontology enrichment analysis results.
Supplemental table S5. COPD-associated biological pathways.
Supplemental table S6. Identified conditions co-occuring with COPD.
Supplemental table S7. Identified significant trait-eQTL-gene associations for COPD.
Supplemental table S8. Identified CAD and UD co-occuring conditions.

## Sheet: S3
Supplemental table S3. Spatial COPD-associated eQTL-gene interactions in the lung.
Gene symbol according to GENCODE release 26; * log2_allelic fold change; ǂ Minor allele frequency; ¶ distance between SNP and gene; ǁ Cis = distance =< 1Mbp, Trans-intrachromosomal = distance > 1Mbp, or Trans-interchromosomal; ¥ Hi-C cell lines in which interaction was detected
SNP	wANNOVAR annotation	gencode_id	gene	tissue	adj_pval	log2_aFC *	log2_aFC_lower	log2_aFC_upper	maf ǂ	interaction_type ǁ	hic_score	eQTL_pval	SNP_chr	SNP_locus	ref	alt	gene_chr	gene_start	gene_end	distance ¶	cell_lines ¥	cell_line_hic_scores	expression	max_expressed_tissue	max_expression	min_expressed_tissue	min_expression
rs10851839	intronic	ENSG00000187720.14	THSD4	Lung	4.38328e-05	-0.325856	-0.44733	-0.185368	0.331068	Cis	25	2.1278e-06	chr15	71336031	T	A	chr15	71096952	71783383	0	Lung_cells_Schmitt2016	25	11.0809	Esophagus_Mucosa	48.0349	Whole_Blood	0.0185221
rs1441358	intronic	ENSG00000187720.14	THSD4	Lung	8.78262e-06	0.345599	0.221275	0.473142	0.327184	Cis	11	3.41072e-07	chr15	71320175	T	G	chr15	71096952	71783383	0	Lung_cells_Schmitt2016	11	11.0809	Esophagus_Mucosa	48.0349	Whole_Blood	0.0185221
rs12102112	intronic	ENSG00000187720.14	THSD4	Lung	0.0343833	0.243361	0.0589653	0.416051	0.130097	Cis	7	0.0043093	chr15	71363396	C	T	chr15	71096952	71783383	0	Lung_cells_Schmitt2016	7	11.0809	Esophagus_Mucosa	48.0349	Whole_Blood	0.0185221
rs2119568	intronic	ENSG00000187720.14	THSD4	Lung	0.0312366	0.238297	0.0677532	0.421449	0.161165	Cis	8	0.00377707	chr15	71373485	T	C	chr15	71096952	71783383	0	Lung_cells_Schmitt2016	8	11.0809	Esophagus_Mucosa	48.0349	Whole_Blood	0.0185221
rs17486278	intronic	ENSG00000169684.13	CHRNA5	Lung	1.24228e-06	-0.671551	-0.862818	-0.492683	0.343689	Cis	4.5	3.94721e-08	chr15	78575140	A	C	chr15	78565520	78595269	0	Lung_cells_Schmitt2016	4.5	0.218406	Cells_EBV-transformed_lymphocytes	2.8856	Liver	0.0432127
rs8192482	UTR3	ENSG00000169684.13	CHRNA5	Lung	1.89705e-07	-0.751442	-0.931386	-0.571709	0.313592	Cis	2.5	5.02308e-09	chr15	78593856	C	T	chr15	78565520	78595269	0	Lung_cells_Schmitt2016	2.5	0.218406	Cells_EBV-transformed_lymphocytes	2.8856	Liver	0.0432127
rs1317286	intronic	ENSG00000169684.13	CHRNA5	Lung	7.90428e-09	-0.788093	-0.974206	-0.596974	0.335922	Cis	2	1.53481e-10	chr15	78603787	A	G	chr15	78565520	78595269	8518	Lung_cells_Schmitt2016	2	0.218406	Cells_EBV-transformed_lymphocytes	2.8856	Liver	0.0432127
rs8034191	intronic	ENSG00000169684.13	CHRNA5	Lung	1.30788e-07	-0.764416	-0.944093	-0.539844	0.332039	Cis	1	3.00132e-09	chr15	78513681	T	C	chr15	78565520	78595269	51839	Lung_cells_Schmitt2016	1	0.218406	Cells_EBV-transformed_lymphocytes	2.8856	Liver	0.0432127
rs13180	exonic	ENSG00000136381.12	IREB2	Lung	0.00131812	-0.174653	-0.237075	-0.102711	0.428155	Cis	3	9.65613e-05	chr15	78497146	C	T	chr15	78437431	78501456	0	Lung_cells_Schmitt2016	3	13.456	Cells_EBV-transformed_lymphocytes	25.558	Whole_Blood	3.02687
rs11858836	intronic	ENSG00000136381.12	IREB2	Lung	0.0404352	-0.124825	-0.200314	-0.0553988	0.308738	Cis	4	0.00524623	chr15	78490935	G	A	chr15	78437431	78501456	0	Lung_cells_Schmitt2016	4	13.456	Cells_EBV-transformed_lymphocytes	25.558	Whole_Blood	3.02687
rs12926803	intergenic	ENSG00000102996.4	MMP15	Lung	0.000178035	0.283515	0.177492	0.399017	0.207767	Cis	2	9.27101e-06	chr16	58063696	G	C	chr16	58025566	58046901	16795	Lung_cells_Schmitt2016	2	16.6197	Thyroid	93.6931	Whole_Blood	0.170715
rs8048576	intronic	ENSG00000064270.12	ATP2C2	Lung	0.000106136	0.355025	0.183057	0.531107	0.109709	Cis	6	5.43328e-06	chr16	84389428	G	A	chr16	84368527	84464187	0	Lung_cells_Schmitt2016	6	13.904	Colon_Transverse	30.5174	Muscle_Skeletal	0.0393162
rs9525927	intergenic	ENSG00000227258.5	SMIM2-AS1	Lung	0.00929145	-0.45946	-0.673706	-0.256404	0.17767	Cis	5.5	0.000885681	chr13	44268367	G	A	chr13	44110451	44240517	27850	Lung_cells_Schmitt2016	5.5	0.219662	Kidney_Cortex	9.80682	Cells_Cultured_fibroblasts	0.0320667
rs9525927	intergenic	ENSG00000102804.14	TSC22D1	Lung	4.41987e-07	0.475662	0.32885	0.641871	0.17767	Cis	3.5	1.28734e-08	chr13	44268367	G	A	chr13	44432143	44576565	163776	Lung_cells_Schmitt2016	3.5	111.88	Artery_Tibial	323.479	Whole_Blood	3.4432
rs8046697	intronic	ENSG00000050820.16	BCAR1	Lung	0.00993834	0.135219	0.0528317	0.227166	0.458252	Cis	1.5	0.000973659	chr16	75408246	T	C	chr16	75228198	75268053	140193	Lung_cells_Schmitt2016	1.5	33.8202	Artery_Aorta	64.599	Whole_Blood	0.0955659
rs1549306	intronic	ENSG00000050820.16	BCAR1	Lung	0.00719191	0.13687	0.0523244	0.219227	0.460194	Cis	1	0.000672853	chr16	75381443	T	C	chr16	75228198	75268053	113390	Lung_cells_Schmitt2016	1	33.8202	Artery_Aorta	64.599	Whole_Blood	0.0955659
rs7186831	intergenic	ENSG00000050820.16	BCAR1	Lung	0.0133882	0.132409	0.0469669	0.224127	0.457282	Cis	1	0.00135891	chr16	75439257	G	A	chr16	75228198	75268053	171204	Lung_cells_Schmitt2016	1	33.8202	Artery_Aorta	64.599	Whole_Blood	0.0955659
rs8046697	intronic	ENSG00000153774.8	CFDP1	Lung	0.00144811	-0.185187	-0.271725	-0.107081	0.458252	Cis	2.5	0.000108641	chr16	75408246	T	C	chr16	75293698	75433485	0	Lung_cells_Schmitt2016	2.5	41.0415	Cervix_Ectocervix	90.9231	Whole_Blood	7.76739
rs4888379	intronic	ENSG00000153774.8	CFDP1	Lung	0.00407217	-0.175601	-0.253059	-0.0958381	0.465049	Cis	6	0.00033785	chr16	75306333	A	T	chr16	75293698	75433485	0	Lung_cells_Schmitt2016	6	41.0415	Cervix_Ectocervix	90.9231	Whole_Blood	7.76739
rs12930452	intronic	ENSG00000153774.8	CFDP1	Lung	0.000868522	-0.192363	-0.273279	-0.118747	0.462136	Cis	4.5	5.90257e-05	chr16	75428157	A	G	chr16	75293698	75433485	0	Lung_cells_Schmitt2016	4.5	41.0415	Cervix_Ectocervix	90.9231	Whole_Blood	7.76739
rs12449170	intronic	ENSG00000153774.8	CFDP1	Lung	0.000868522	-0.192363	-0.2786	-0.113088	0.462136	Cis	4.5	5.90258e-05	chr16	75429114	C	T	chr16	75293698	75433485	0	Lung_cells_Schmitt2016	4.5	41.0415	Cervix_Ectocervix	90.9231	Whole_Blood	7.76739
rs1549306	intronic	ENSG00000153774.8	CFDP1	Lung	0.00106166	-0.190585	-0.268398	-0.108204	0.460194	Cis	3	7.39446e-05	chr16	75381443	T	C	chr16	75293698	75433485	0	Lung_cells_Schmitt2016	3	41.0415	Cervix_Ectocervix	90.9231	Whole_Blood	7.76739
rs7186831	intergenic	ENSG00000153774.8	CFDP1	Lung	0.000653535	-0.196584	-0.281519	-0.121289	0.457282	Cis	2.5	3.86468e-05	chr16	75439257	G	A	chr16	75293698	75433485	5772	Lung_cells_Schmitt2016	2.5	41.0415	Cervix_Ectocervix	90.9231	Whole_Blood	7.76739
rs8192482	UTR3	ENSG00000080644.15	CHRNA3	Lung	0.00132427	-0.423954	-0.647068	-0.194671	0.313592	Cis	3.5	9.81803e-05	chr15	78593856	C	T	chr15	78593052	78621295	0	Lung_cells_Schmitt2016	3.5	0.0891626	Colon_Sigmoid	10.4775	Liver	0.00571161
rs1317286	intronic	ENSG00000080644.15	CHRNA3	Lung	0.000763142	-0.460501	-0.692833	-0.255104	0.335922	Cis	4	4.98434e-05	chr15	78603787	A	G	chr15	78593052	78621295	0	Lung_cells_Schmitt2016	4	0.0891626	Colon_Sigmoid	10.4775	Liver	0.00571161
rs12914385	intronic	ENSG00000080644.15	CHRNA3	Lung	0.0421988	-0.322988	-0.558485	-0.124233	0.366019	Cis	1.5	0.00554953	chr15	78606381	C	T	chr15	78593052	78621295	0	Lung_cells_Schmitt2016	1.5	0.0891626	Colon_Sigmoid	10.4775	Liver	0.00571161
rs55676755	intronic	ENSG00000080644.15	CHRNA3	Lung	0.00196	-0.442344	-0.721168	-0.23002	0.329126	Cis	1.5	0.000155693	chr15	78606590	C	G	chr15	78593052	78621295	0	Lung_cells_Schmitt2016	1.5	0.0891626	Colon_Sigmoid	10.4775	Liver	0.00571161
rs8108474	intronic	ENSG00000010310.8	GIPR	Lung	0.00106166	0.200753	0.123437	0.288376	0.4	Cis	1	7.40258e-05	chr19	45798221	C	T	chr19	45668244	45683724	114497	Lung_cells_Schmitt2016	1	5.78537	Cells_EBV-transformed_lymphocytes	23.7693	Muscle_Skeletal	0.0931877
rs8108474	intronic	ENSG00000104936.17	DMPK	Lung	1.50352e-07	-0.244529	-0.313118	-0.171649	0.4	Cis	1	3.58298e-09	chr19	45798221	C	T	chr19	45769717	45782552	15669	Lung_cells_Schmitt2016	1	66.7825	Esophagus_Gastroesophageal_Junction	258.629	Whole_Blood	4.5807
rs72626215	intronic	ENSG00000104936.17	DMPK	Lung	1.88746e-05	-0.251738	-0.324584	-0.168708	0.257282	Cis	2	8.49609e-07	chr19	45790878	G	A	chr19	45769717	45782552	8326	Lung_cells_Schmitt2016	2	66.7825	Esophagus_Gastroesophageal_Junction	258.629	Whole_Blood	4.5807
rs8108474	intronic	ENSG00000185800.11	DMWD	Lung	0.0213265	-0.193576	-0.307799	-0.0812684	0.4	Cis	1	0.0023717	chr19	45798221	C	T	chr19	45782947	45792802	5419	Lung_cells_Schmitt2016	1	24.4176	Testis	52.7848	Whole_Blood	3.27503
rs798565	exonic	ENSG00000146535.13	GNA12	Lung	5.5998e-12	0.437632	0.343822	0.533479	0.302913	Cis	3	7.41368e-14	chr7	2712518	G	A	chr7	2728112	2844324	15594	Lung_cells_Schmitt2016	3	37.4407	Ovary	62.4378	Muscle_Skeletal	7.31643
rs2442776	intronic	ENSG00000272483.1	RP11-169K17.3	Lung	0.0355858	-0.396218	-0.59767	-0.169237	0.164078	Cis	1	0.00449142	chr3	11599127	G	A	chr3	11611602	11612197	12475	Lung_cells_Schmitt2016	1	0.628677	Brain_Cerebellum	1.50657	Heart_Left_Ventricle	0.0310204
rs7079679	intronic	ENSG00000095485.16	CWF19L1	Lung	1.46062e-05	-0.346688	-0.480884	-0.212578	0.470874	Cis	1.5	6.31689e-07	chr10	100295789	C	A	chr10	100232298	100267680	28109	Lung_cells_Schmitt2016	1.5	15.8526	Testis	29.1073	Liver	3.92212
rs7079679	intronic	ENSG00000196072.11	BLOC1S2	Lung	0.000555164	-0.239921	-0.334539	-0.155794	0.470874	Cis	1	3.14971e-05	chr10	100295789	C	A	chr10	100273280	100286712	9077	Lung_cells_Schmitt2016	1	26.9902	Brain_Frontal_Cortex_BA9	44.6722	Heart_Left_Ventricle	6.44275
rs3130559	intronic	ENSG00000204536.13	CCHCR1	Lung	0.0255062	-0.202627	-0.34366	-0.0733997	0.251456	Cis	2	0.00301662	chr6	31129524	C	T	chr6	31142439	31158238	12915	Lung_cells_Schmitt2016	2	12.5805	Testis	196.902	Whole_Blood	3.95891
rs1265093	intronic	ENSG00000204536.13	CCHCR1	Lung	1.91298e-08	-0.480981	-0.602667	-0.318852	0.265049	Cis	2.5	4.05221e-10	chr6	31139410	G	A	chr6	31142439	31158238	3029	Lung_cells_Schmitt2016	2.5	12.5805	Testis	196.902	Whole_Blood	3.95891
rs3130559	intronic	ENSG00000204525.16	HLA-C	Lung	4.32225e-15	-0.841245	-1.00089	-0.674538	0.251456	Cis	1	4.95934e-17	chr6	31129524	C	T	chr6	31268749	31272105	139225	Lung_cells_Schmitt2016	1	2457.28	Whole_Blood	4704.22	Brain_Cerebellar_Hemisphere	92.1883
rs13409705	intronic	ENSG00000213639.9	PPP1CB	Lung	0.0303663	0.209359	0.10616	0.314728	0.165049	Cis	1.5	0.00361822	chr2	28613010	C	G	chr2	28751640	28802940	138630	Lung_cells_Schmitt2016	1.5	122.165	Artery_Tibial	334.555	Liver	21.0292
rs72626215	intronic	ENSG00000177045.7	SIX5	Lung	0.0378809	0.131359	0.0332378	0.241487	0.257282	Cis	1	0.00481452	chr19	45790878	G	A	chr19	45765965	45769226	21652	Lung_cells_Schmitt2016	1	13.3278	Ovary	51.1281	Whole_Blood	0.164722
rs9435731	intronic	ENSG00000058453.16	CROCC	Lung	2.23698e-11	-0.340595	-0.416208	-0.268082	0.493204	Cis	1.5	3.5539e-13	chr1	16979534	C	A	chr1	16921950	16972979	6555	Lung_cells_Schmitt2016	1.5	16.8579	Brain_Cerebellar_Hemisphere	57.2218	Cells_EBV-transformed_lymphocytes	1.51953
rs9435731	intronic	ENSG00000226526.1	RP1-37C10.3	Lung	0.0162531	0.299525	0.134087	0.506136	0.493204	Cis	1.5	0.00169274	chr1	16979534	C	A	chr1	16978926	17005091	0	Lung_cells_Schmitt2016	1.5	0.284961	Cervix_Endocervix	1.2902	Kidney_Medulla	0.0289572
rs9435731	intronic	ENSG00000117122.13	MFAP2	Lung	1.66564e-36	0.785106	0.695745	0.876857	0.493204	Cis	1	8.82067e-39	chr1	16979534	C	A	chr1	16974502	16980835	0	Lung_cells_Schmitt2016	1	11.5644	Cervix_Endocervix	59.1748	Whole_Blood	0.0270125
rs9435731	intronic	ENSG00000159363.17	ATP13A2	Lung	0.00129251	0.177648	0.100513	0.261777	0.493204	Cis	1.5	9.35446e-05	chr1	16979534	C	A	chr1	16985958	17011928	6424	Lung_cells_Schmitt2016	1.5	34.346	Brain_Cortex	117.543	Liver	3.9614
rs629619	intronic	ENSG00000156171.14	DRAM2	Lung	1.83004e-05	-0.411984	-0.551678	-0.265928	0.203883	Cis	1	8.07608e-07	chr1	111195486	C	T	chr1	111117333	111140216	55270	Lung_cells_Schmitt2016	1	40.1505	Cells_EBV-transformed_lymphocytes	91.4559	Brain_Anterior_cingulate_cortex_BA24	7.54473
rs629619	intronic	ENSG00000064886.13	CHI3L2	Lung	1.53525e-07	-0.638911	-0.95356	-0.4931	0.203883	Cis	2.5	3.7941e-09	chr1	111195486	C	T	chr1	111200771	111243440	5285	Lung_cells_Schmitt2016	2.5	28.3159	Cells_EBV-transformed_lymphocytes	123.464	Brain_Cerebellar_Hemisphere	0.0981978
rs62065216	intronic	ENSG00000265799.1	RP11-387H17.6	Lung	0.0156178	-0.270732	-0.421189	-0.105829	0.42233	Cis	1	0.00161278	chr17	40062520	G	A	chr17	40012226	40014705	47815	Lung_cells_Schmitt2016	1	0.264231	Cervix_Endocervix	1.38466	Kidney_Cortex	0.0164723
rs62065216	intronic	ENSG00000008838.19	MED24	Lung	1.72928e-06	-0.354004	-0.474687	-0.242196	0.42233	Cis	5	5.64725e-08	chr17	40062520	G	A	chr17	40019097	40061215	1305	Lung_cells_Schmitt2016	5	48.8514	Brain_Cerebellum	72.9652	Whole_Blood	7.42014
rs9303283	intronic	ENSG00000008838.19	MED24	Lung	1.13147e-10	0.460064	0.34913	0.575285	0.430097	Cis	3.5	1.99729e-12	chr17	40036380	C	T	chr17	40019097	40061215	0	Lung_cells_Schmitt2016	3.5	48.8514	Brain_Cerebellum	72.9652	Whole_Blood	7.42014
rs62065216	intronic	ENSG00000188895.11	MSL1	Lung	0.0026919	-0.19748	-0.290561	-0.0948345	0.42233	Cis	1	0.000216207	chr17	40062520	G	A	chr17	40122298	40136916	59778	Lung_cells_Schmitt2016	1	81.8059	Uterus	115.693	Heart_Left_Ventricle	15.652
rs13110699	intronic	ENSG00000138640.14	FAM13A	Lung	0.0131761	0.246167	0.0914993	0.395025	0.178641	Cis	3	0.00132575	chr4	88894544	T	G	chr4	88725955	89111398	0	Lung_cells_Schmitt2016	3	8.84312	Thyroid	22.687	Cells_EBV-transformed_lymphocytes	1.65615
rs1964516	intronic	ENSG00000138640.14	FAM13A	Lung	0.00344065	0.178747	0.0578214	0.292912	0.479612	Cis	7	0.000282419	chr4	88954758	C	T	chr4	88725955	89111398	0	Lung_cells_Schmitt2016	7	8.84312	Thyroid	22.687	Cells_EBV-transformed_lymphocytes	1.65615
rs7671261	intronic	ENSG00000138640.14	FAM13A	Lung	0.00152919	0.206172	0.0913678	0.324332	0.439806	Cis	2	0.000117422	chr4	88962667	G	A	chr4	88725955	89111398	0	Lung_cells_Schmitt2016	2	8.84312	Thyroid	22.687	Cells_EBV-transformed_lymphocytes	1.65615
rs7671167	intronic	ENSG00000138640.14	FAM13A	Lung	0.00188768	0.186089	0.0729147	0.291794	0.482524	Cis	2	0.000148282	chr4	88962828	C	T	chr4	88725955	89111398	0	Lung_cells_Schmitt2016	2	8.84312	Thyroid	22.687	Cells_EBV-transformed_lymphocytes	1.65615
rs7674369	intronic	ENSG00000138640.14	FAM13A	Lung	0.0007131	0.224604	0.119355	0.338022	0.44466	Cis	3.5	4.59456e-05	chr4	88951025	G	A	chr4	88725955	89111398	0	Lung_cells_Schmitt2016	3.5	8.84312	Thyroid	22.687	Cells_EBV-transformed_lymphocytes	1.65615
rs6837671	intronic	ENSG00000138640.14	FAM13A	Lung	0.000693896	0.224863	0.119413	0.327733	0.443689	Cis	3.5	4.28709e-05	chr4	88951941	A	G	chr4	88725955	89111398	0	Lung_cells_Schmitt2016	3.5	8.84312	Thyroid	22.687	Cells_EBV-transformed_lymphocytes	1.65615
rs4416442	intronic	ENSG00000138640.14	FAM13A	Lung	0.0011871	0.213367	0.103583	0.332338	0.435922	Cis	5	8.48676e-05	chr4	88945562	T	C	chr4	88725955	89111398	0	Lung_cells_Schmitt2016	5	8.84312	Thyroid	22.687	Cells_EBV-transformed_lymphocytes	1.65615
rs1585258	intronic	ENSG00000138640.14	FAM13A	Lung	0.0421988	0.208124	0.0714535	0.337119	0.203883	Cis	2	0.00554078	chr4	88958045	G	T	chr4	88725955	89111398	0	Lung_cells_Schmitt2016	2	8.84312	Thyroid	22.687	Cells_EBV-transformed_lymphocytes	1.65615
rs2869966	intronic	ENSG00000138640.14	FAM13A	Lung	0.000693896	0.224863	0.116255	0.332262	0.443689	Cis	7	4.28709e-05	chr4	88947927	C	T	chr4	88725955	89111398	0	Lung_cells_Schmitt2016	7	8.84312	Thyroid	22.687	Cells_EBV-transformed_lymphocytes	1.65615
rs2869967	intronic	ENSG00000138640.14	FAM13A	Lung	0.000378157	0.232715	0.135826	0.343998	0.449515	Cis	7	2.06935e-05	chr4	88948181	T	C	chr4	88725955	89111398	0	Lung_cells_Schmitt2016	7	8.84312	Thyroid	22.687	Cells_EBV-transformed_lymphocytes	1.65615
rs4660861	intronic	ENSG00000070759.16	TESK2	Lung	1.18723e-05	-0.311442	-0.418213	-0.21556	0.468932	Cis	3	5.02657e-07	chr1	45480964	G	T	chr1	45343976	45491166	0	Lung_cells_Schmitt2016	3	8.56183	Prostate	22.9588	Heart_Left_Ventricle	0.977872
rs330937	intergenic	ENSG00000104626.14	ERI1	Lung	0.0220575	-0.17329	-0.276866	-0.0499122	0.348544	Cis	3.5	0.00247246	chr8	9158972	C	G	chr8	9002147	9116746	42226	Lung_cells_Schmitt2016	3.5	7.58905	Cells_Cultured_fibroblasts	13.939	Heart_Left_Ventricle	1.19357
rs330937	intergenic	ENSG00000173281.4	PPP1R3B	Lung	0.00146064	-0.258213	-0.380083	-0.140646	0.348544	Cis	1	0.00011087	chr8	9158972	C	G	chr8	9136255	9151574	7398	Lung_cells_Schmitt2016	1	18.6215	Artery_Tibial	79.6145	Brain_Cortex	0.909313
rs12894780	intronic	ENSG00000166035.10	LIPC	Lung	0.0170721	0.427128	0.210585	0.687875	0.176699	Trans-interchromosomal	1	0.00183831	chr14	93037041	T	C	chr15	58410569	58569843	NA	Lung_cells_Schmitt2016	1	0.245696	Liver	26.8008	Muscle_Skeletal	0.0143252
rs2284174	intergenic	ENSG00000146112.11	PPP1R18	Lung	0.000630069	-0.272201	-0.376394	-0.182562	0.195146	Cis	2	3.67031e-05	chr6	30745803	T	C	chr6	30676389	30687895	57908	Lung_cells_Schmitt2016	2	87.507	Whole_Blood	226.756	Brain_Putamen_basal_ganglia	4.75353
rs1064627	intronic	ENSG00000146112.11	PPP1R18	Lung	0.000321101	-0.27783	-0.388055	-0.167698	0.150485	Cis	1.5	1.70045e-05	chr6	30730764	A	G	chr6	30676389	30687895	42869	Lung_cells_Schmitt2016	1.5	87.507	Whole_Blood	226.756	Brain_Putamen_basal_ganglia	4.75353
rs2284174	intergenic	ENSG00000137312.14	FLOT1	Lung	0.00562697	0.147105	0.0542979	0.235249	0.195146	Cis	2.5	0.00048717	chr6	30745803	T	C	chr6	30727709	30742733	3070	Lung_cells_Schmitt2016	2.5	270.041	Whole_Blood	416.66	Pancreas	52.067
rs1064627	intronic	ENSG00000137312.14	FLOT1	Lung	0.00113292	0.191506	0.0804938	0.299142	0.150485	Cis	3	7.99945e-05	chr6	30730764	A	G	chr6	30727709	30742733	0	Lung_cells_Schmitt2016	3	270.041	Whole_Blood	416.66	Pancreas	52.067
rs2284174	intergenic	ENSG00000214894.6	LINC00243	Lung	0.0249863	0.503055	0.24742	0.722797	0.195146	Cis	1	0.00293308	chr6	30745803	T	C	chr6	30798654	30830659	52851	Lung_cells_Schmitt2016	1	0.4015	Whole_Blood	0.95484	Pancreas	0.0135832
rs72699855	intronic	ENSG00000100599.15	RIN3	Lung	0.0007131	-0.30037	-0.445584	-0.144525	0.172816	Cis	10	4.55918e-05	chr14	92639608	G	C	chr14	92513774	92688994	0	Lung_cells_Schmitt2016	10	27.0459	Whole_Blood	89.0399	Pancreas	1.01267
rs754388	intronic	ENSG00000100599.15	RIN3	Lung	0.0060098	0.257968	0.0991091	0.397856	0.179612	Cis	7.5	0.000556954	chr14	92649065	G	C	chr14	92513774	92688994	0	Lung_cells_Schmitt2016	7.5	27.0459	Whole_Blood	89.0399	Pancreas	1.01267
rs10152300	intronic	ENSG00000156218.12	ADAMTSL3	Lung	0.0209787	0.207281	0.0822409	0.33164	0.218447	Cis	4.5	0.00227747	chr15	83724155	G	A	chr15	83654086	84039842	0	Lung_cells_Schmitt2016	4.5	14.7983	Artery_Aorta	37.8066	Whole_Blood	0.0109074
rs12373142	exonic	ENSG00000204650.14	LINC02210	Lung	4.88332e-161	1.98861	1.92042	2.05424	0.193204	Cis	1.5	4.31008e-164	chr17	45846834	C	G	chr17	45620328	45655156	191678	Lung_cells_Schmitt2016	1.5	2.12429	Brain_Cerebellum	15.8123	Liver	0.388032
rs12373142	exonic	ENSG00000120071.13	KANSL1	Lung	5.65469e-05	0.591786	0.417494	0.792963	0.193204	Cis	2	2.84481e-06	chr17	45846834	C	G	chr17	46029916	46225389	183082	Lung_cells_Schmitt2016	2	17.0377	Brain_Cerebellar_Hemisphere	30.3753	Heart_Left_Ventricle	3.72435
rs1007892	intergenic	ENSG00000204291.10	COL15A1	Lung	0.00565478	0.196394	0.0762576	0.307886	0.352427	Cis	3	0.000499098	chr9	98887470	G	T	chr9	98943179	99070792	55709	Lung_cells_Schmitt2016	3	20.7299	Adipose_Subcutaneous	126.192	Whole_Blood	0.131209
rs10760580	intergenic	ENSG00000204291.10	COL15A1	Lung	0.0028059	0.225766	0.105433	0.344752	0.275728	Cis	2	0.00022784	chr9	98899368	G	A	chr9	98943179	99070792	43811	Lung_cells_Schmitt2016	2	20.7299	Adipose_Subcutaneous	126.192	Whole_Blood	0.131209
rs12627514	intergenic	ENSG00000160191.17	PDE9A	Lung	0.0168746	-0.225402	-0.364149	-0.0899049	0.27767	Cis	2	0.00180214	chr21	43339560	C	G	chr21	42653636	42775509	564051	Lung_cells_Schmitt2016	2	7.31378	Colon_Sigmoid	93.2249	Whole_Blood	0.354185
rs71636784	intronic	ENSG00000204160.11	ZDHHC18	Lung	0.0385075	0.205144	0.0687692	0.360479	0.148544	Cis	3.5	0.00496213	chr1	26842709	T	G	chr1	26826710	26857602	0	Lung_cells_Schmitt2016	3.5	25.763	Whole_Blood	135.092	Pancreas	4.9839
rs6585424	intronic	ENSG00000122359.17	ANXA11	Lung	0.0385075	0.213903	0.0727926	0.362799	0.147573	Cis	3	0.00496035	chr10	80173992	A	G	chr10	80150889	80205572	0	Lung_cells_Schmitt2016	3	84.441	Artery_Aorta	126.414	Brain_Hypothalamus	6.59303
rs60129850	intronic	ENSG00000180263.13	FGD6	Lung	0.00516225	0.251196	0.131391	0.364343	0.190291	Cis	4	0.000437402	chr12	95144245	C	A	chr12	95076749	95217482	0	Lung_cells_Schmitt2016	4	7.86802	Skin_Not_Sun_Exposed_Suprapubic	10.6082	Whole_Blood	0.282905
rs2076295	intronic	ENSG00000096696.13	DSP	Lung	1.04206e-72	-1.46956	-1.5851	-1.34593	0.466019	Cis	5	3.67894e-75	chr6	7562999	T	G	chr6	7541575	7586717	0	Lung_cells_Schmitt2016	5	9.07813	Skin_Sun_Exposed_Lower_leg	1294.44	Whole_Blood	0.289415
rs2128739	intergenic	ENSG00000160145.15	KALRN	Lung	0.023552	-0.157975	-0.264318	-0.0401681	0.304854	Trans-interchromosomal	1	0.00270235	chr11	103802549	A	C	chr3	124080023	124723787	NA	Lung_cells_Schmitt2016	1	4.45589	Artery_Aorta	37.3934	Whole_Blood	0.0567383
rs2128739	intergenic	ENSG00000170962.12	PDGFD	Lung	0.00517358	-0.304151	-0.450694	-0.145843	0.304854	Cis	3	0.000442928	chr11	103802549	A	C	chr11	103907186	104164379	104637	Lung_cells_Schmitt2016	3	3.94219	Artery_Aorta	132.077	Cells_EBV-transformed_lymphocytes	0.187124
rs12173787	intergenic	ENSG00000161904.11	LEMD2	Lung	1.89348e-06	-0.22441	-0.298734	-0.155839	0.482524	Cis	1	6.35059e-08	chr6	33767694	G	C	chr6	33771202	33789136	3508	Lung_cells_Schmitt2016	1	52.5268	Brain_Cerebellum	71.174	Heart_Left_Ventricle	12.0804
rs34727469	intergenic	ENSG00000275023.4	MLLT6	Lung	0.0127131	0.181337	0.0841159	0.283999	0.121359	Cis	1.5	0.00126795	chr17	38678826	C	T	chr17	38705542	38729803	26716	Lung_cells_Schmitt2016	1.5	68.9701	Ovary	138.914	Liver	11.0444
rs34727469	intergenic	ENSG00000277258.4	PCGF2	Lung	1.52348e-31	1.00656	0.863132	1.13223	0.121359	Cis	1.5	1.07571e-33	chr17	38678826	C	T	chr17	38735045	38748378	56219	Lung_cells_Schmitt2016	1.5	55.8861	Cervix_Endocervix	85.1286	Whole_Blood	0.383909
rs34727469	intergenic	ENSG00000277182.1	CTB-58E17.5	Lung	0.00964895	0.524203	0.220653	0.782654	0.121359	Cis	1	0.000936791	chr17	38678826	C	T	chr17	38749360	38751457	70534	Lung_cells_Schmitt2016	1	0.481314	Brain_Cerebellar_Hemisphere	5.00217	Whole_Blood	0.026507
rs36044436	NA	ENSG00000263001.5	GTF2I	Lung	5.75759e-16	-0.475104	-0.573181	-0.382957	0.248544	Cis	3.5	5.08172e-18	chr7	74675495	C	G	chr7	74657667	74760692	0	Lung_cells_Schmitt2016	3.5	12.5096	Cells_EBV-transformed_lymphocytes	29.9793	Whole_Blood	1.57173
rs4787486	intronic	ENSG00000149932.16	TMEM219	Lung	3.85542e-05	-0.206729	-0.283238	-0.127518	0.406796	Cis	5	1.83754e-06	chr16	29966241	A	T	chr16	29940885	29973052	0	Lung_cells_Schmitt2016	5	98.9155	Testis	173.802	Heart_Left_Ventricle	25.3937
rs11858836	intronic	ENSG00000188266.13	HYKK	Lung	0.0494164	-0.201769	-0.325252	-0.0840936	0.308738	Cis	1.5	0.00658595	chr15	78490935	G	A	chr15	78507564	78537372	16629	Lung_cells_Schmitt2016	1.5	1.26733	Nerve_Tibial	4.80918	Whole_Blood	0.07175
rs7307510	ncRNA_intronic	ENSG00000258343.1	RP11-536G4.2	Lung	8.51709e-78	-1.84353	-1.96712	-1.70903	0.197087	Cis	4	2.25519e-80	chr12	95843792	T	C	chr12	95795345	95858839	0	Lung_cells_Schmitt2016	4	0.26431	Testis	5.70321	Brain_Hippocampus	0.0289241
rs2188100	upstream	ENSG00000066379.14	ZNRD1	Lung	0.00773629	-0.336919	-0.535909	-0.131194	0.116505	Cis	1	0.000730612	chr6	30214106	G	A	chr6	30061641	30064909	149197	Lung_cells_Schmitt2016	1	44.35	Cells_EBV-transformed_lymphocytes	109.827	Brain_Amygdala	12.7284
rs3738676	ncRNA_intronic	ENSG00000182109.7	RP11-69E11.4	Lung	2.74671e-10	0.588528	0.470051	0.743073	0.351456	Cis	1.5	5.091e-12	chr1	39525916	G	T	chr1	39522280	39546187	0	Lung_cells_Schmitt2016	1.5	8.03849	Thyroid	28.0735	Heart_Left_Ventricle	1.31526
rs3738676	ncRNA_intronic	ENSG00000243970.1	PPIEL	Lung	2.87709e-08	0.646107	0.455245	0.818826	0.351456	Cis	1.5	6.34839e-10	chr1	39525916	G	T	chr1	39531838	39558707	5922	Lung_cells_Schmitt2016	1.5	2.54698	Ovary	7.0385	Heart_Left_Ventricle	0.353619
rs3738676	ncRNA_intronic	ENSG00000090621.13	PABPC4	Lung	1.69724e-07	-0.291763	-0.392086	-0.213651	0.351456	Cis	1	4.34421e-09	chr1	39525916	G	T	chr1	39560816	39576790	34900	Lung_cells_Schmitt2016	1	103.082	Muscle_Skeletal	269.198	Brain_Putamen_basal_ganglia	18.0681
rs2288450	intronic	ENSG00000086544.2	ITPKC	Lung	3.87317e-06	-0.368249	-0.488031	-0.244367	0.120388	Cis	3	1.3674e-07	chr19	40703272	C	T	chr19	40717103	40740855	13831	Lung_cells_Schmitt2016	3	72.2409	Esophagus_Mucosa	124.883	Brain_Putamen_basal_ganglia	5.04141
rs631126	intronic	ENSG00000168502.17	MTCL1	Lung	1.61674e-11	-0.758185	-0.915757	-0.60248	0.228155	Cis	4.5	2.28313e-13	chr18	8800725	T	C	chr18	8705661	8832778	0	Lung_cells_Schmitt2016	4.5	1.66288	Brain_Cerebellum	188.344	Whole_Blood	0.0386843
rs647097	intronic	ENSG00000168502.17	MTCL1	Lung	4.12278e-06	0.593476	0.418594	0.77241	0.25534	Cis	8	1.49191e-07	chr18	8808466	T	C	chr18	8705661	8832778	0	Lung_cells_Schmitt2016	8	1.66288	Brain_Cerebellum	188.344	Whole_Blood	0.0386843
rs1549306	intronic	ENSG00000261783.1	RP11-252K23.2	Lung	3.58241e-33	-1.31448	-1.48537	-1.14568	0.460194	Cis	1	2.21331e-35	chr16	75381443	T	C	chr16	75379818	75381260	183	Lung_cells_Schmitt2016	1	1.36077	Kidney_Medulla	2.84551	Brain_Anterior_cingulate_cortex_BA24	0.172206
rs8080772	intronic	ENSG00000176927.15	EFCAB5	Lung	1.07023e-05	-0.537459	-0.745599	-0.318665	0.337864	Cis	4	4.34517e-07	chr17	30086111	T	C	chr17	29929200	30108452	0	Lung_cells_Schmitt2016	4	0.134588	Testis	12.1337	Liver	0.014643
rs60967688	intergenic	ENSG00000176927.15	EFCAB5	Lung	2.22225e-07	0.605126	0.415446	0.773143	0.449515	Cis	1	6.08029e-09	chr17	30110034	G	A	chr17	29929200	30108452	1582	Lung_cells_Schmitt2016	1	0.134588	Testis	12.1337	Liver	0.014643
rs8080772	intronic	ENSG00000141298.17	SSH2	Lung	0.000329024	-0.224501	-0.312544	-0.14187	0.337864	Cis	1.5	1.77144e-05	chr17	30086111	T	C	chr17	29625938	29930276	155835	Lung_cells_Schmitt2016	1.5	29.294	Whole_Blood	47.8099	Pancreas	2.34168
rs60967688	intergenic	ENSG00000141298.17	SSH2	Lung	6.06018e-06	0.275603	0.192907	0.349591	0.449515	Cis	1.5	2.24649e-07	chr17	30110034	G	A	chr17	29625938	29930276	179758	Lung_cells_Schmitt2016	1.5	29.294	Whole_Blood	47.8099	Pancreas	2.34168
rs2604894	ncRNA_intronic	ENSG00000188493.14	C19orf54	Lung	3.48081e-05	-0.218063	-0.300676	-0.147283	0.432039	Cis	2.5	1.62827e-06	chr19	40786499	A	G	chr19	40740861	40751553	34946	Lung_cells_Schmitt2016	2.5	16.872	Cells_EBV-transformed_lymphocytes	35.6369	Brain_Anterior_cingulate_cortex_BA24	3.02218
rs7937	ncRNA_exonic	ENSG00000188493.14	C19orf54	Lung	1.1554e-06	-0.248151	-0.319988	-0.178248	0.463107	Cis	2.5	3.56921e-08	chr19	40796801	C	T	chr19	40740861	40751553	45248	Lung_cells_Schmitt2016	2.5	16.872	Cells_EBV-transformed_lymphocytes	35.6369	Brain_Anterior_cingulate_cortex_BA24	3.02218
rs7068966	intronic	ENSG00000183049.12	CAMK1D	Lung	1.18723e-05	-0.483486	-0.634599	-0.33433	0.496117	Cis	1.5	5.02974e-07	chr10	12235993	C	T	chr10	12349482	12835545	113489	Lung_cells_Schmitt2016	1.5	8.50056	Brain_Frontal_Cortex_BA9	60.2662	Cells_Cultured_fibroblasts	0.415719
rs57062879	intronic	ENSG00000183049.12	CAMK1D	Lung	1.0645e-05	-0.474991	-0.618418	-0.294733	0.484466	Cis	1.5	4.22793e-07	chr10	12236526	A	G	chr10	12349482	12835545	112956	Lung_cells_Schmitt2016	1.5	8.50056	Brain_Frontal_Cortex_BA9	60.2662	Cells_Cultured_fibroblasts	0.415719
rs2077224	intergenic	ENSG00000166833.19	NAV2	Lung	0.0321241	0.163857	0.0597175	0.267669	0.364078	Trans-intrachromosomal	1	0.00391353	chr11	62429955	C	A	chr11	19350724	20121598	42308357	Lung_cells_Schmitt2016	1	15.9096	Artery_Aorta	62.4531	Whole_Blood	0.0749515
rs721917	exonic	ENSG00000283913.1	RP11-479O17.12	Lung	0.0236491	0.271777	0.134119	0.426024	0.453398	Cis	3	0.00275523	chr10	79946568	A	G	chr10	79931711	79950336	0	Lung_cells_Schmitt2016	3	0.992609	Pituitary	1.60622	Brain_Spinal_cord_cervical_c-1	0.0990902
rs1923539	intergenic	ENSG00000283913.1	RP11-479O17.12	Lung	0.0232009	0.333932	0.138387	0.497303	0.239806	Cis	2.5	0.00264159	chr10	79935194	G	A	chr10	79931711	79950336	0	Lung_cells_Schmitt2016	2.5	0.992609	Pituitary	1.60622	Brain_Spinal_cord_cervical_c-1	0.0990902
rs6799272	intronic	ENSG00000174891.12	RSRC1	Lung	0.000673971	-0.282998	-0.400915	-0.158738	0.417476	Cis	4	4.04502e-05	chr3	158470614	A	T	chr3	158107789	158545730	0	Lung_cells_Schmitt2016	4	5.74821	Brain_Cerebellar_Hemisphere	16.4868	Whole_Blood	1.63189
rs1902661	intronic	ENSG00000108219.14	TSPAN14	Lung	0.030659	-0.157037	-0.250904	-0.0729049	0.385437	Cis	6	0.00368017	chr10	80458350	G	C	chr10	80454166	80533123	0	Lung_cells_Schmitt2016	6	32.501	Nerve_Tibial	35.4482	Brain_Cerebellar_Hemisphere	2.27674
rs1902661	intronic	ENSG00000226659.1	RP11-137H2.4	Lung	5.62284e-05	-0.586722	-0.78544	-0.393916	0.385437	Cis	1	2.77916e-06	chr10	80458350	G	C	chr10	80535580	80535942	77230	Lung_cells_Schmitt2016	1	0.843283	Cells_EBV-transformed_lymphocytes	4.2728	Muscle_Skeletal	0.0627849
rs9266629	intergenic	ENSG00000272221.1	XXbac-BPG181B23.7	Lung	0.000555164	0.607522	0.398311	0.844448	0.178641	Cis	1	3.18497e-05	chr6	31379045	T	C	chr6	31394289	31395495	15244	Lung_cells_Schmitt2016	1	7.54431	Ovary	12.2672	Brain_Substantia_nigra	0.817202
rs34712979	intronic	ENSG00000168743.12	NPNT	Lung	0.0211912	-0.218174	-0.326	-0.108431	0.22233	Cis	5	0.00233702	chr4	105897896	G	A	chr4	105894775	106004027	0	Lung_cells_Schmitt2016	5	160.9	Thyroid	277.363	Whole_Blood	0.0564393
rs6923811	intergenic	ENSG00000124613.8	ZNF391	Lung	2.16004e-06	0.37414	0.227474	0.476634	0.327184	Cis	1	7.43528e-08	chr6	27321997	T	C	chr6	27374615	27403904	52618	Lung_cells_Schmitt2016	1	2.08903	Testis	8.18267	Whole_Blood	0.117168
rs1265093	intronic	ENSG00000272501.1	XXbac-BPG299F13.17	Lung	1.06965e-08	-0.77684	-1.05865	-0.597699	0.265049	Cis	1	2.17141e-10	chr6	31139410	G	A	chr6	31195200	31198037	55790	Lung_cells_Schmitt2016	1	6.04975	Brain_Cerebellar_Hemisphere	43.7718	Cells_Cultured_fibroblasts	0.74926
rs2897075	intronic	ENSG00000166529.14	ZSCAN21	Lung	0.0211912	-0.147664	-0.268622	-0.0138953	0.350485	Cis	1.5	0.00233795	chr7	100032719	C	T	chr7	100049774	100065038	17055	Lung_cells_Schmitt2016	1.5	7.19343	Testis	17.4334	Whole_Blood	1.38765
rs17707300	intronic	ENSG00000176046.8	NUPR1	Lung	3.20862e-05	-0.258316	-0.348972	-0.160382	0.345631	Cis	1	1.47262e-06	chr16	28582026	T	C	chr16	28532708	28539174	42852	Lung_cells_Schmitt2016	1	67.2462	Thyroid	146.643	Cells_EBV-transformed_lymphocytes	0.255838
rs17707300	intronic	ENSG00000176476.8	SGF29	Lung	0.000710847	-0.214546	-0.288927	-0.140178	0.345631	Cis	1.5	4.45456e-05	chr16	28582026	T	C	chr16	28581055	28591790	0	Lung_cells_Schmitt2016	1.5	34.5739	Testis	117.941	Brain_Amygdala	8.39234
rs60967688	intergenic	ENSG00000266120.1	RP11-354P11.2	Lung	0.0143552	0.223355	0.0895217	0.34363	0.449515	Cis	1.5	0.00146973	chr17	30110034	G	A	chr17	30238741	30252237	128707	Lung_cells_Schmitt2016	1.5	1.53652	Lung	1.53652	Adipose_Visceral_Omentum	0.0922866
rs13140176	intergenic	ENSG00000164161.9	HHIP	Lung	0.0445995	-0.164605	-0.273276	-0.0646312	0.347573	Cis	3.5	0.00590461	chr4	144567946	A	G	chr4	144646021	144745271	78075	Lung_cells_Schmitt2016	3.5	2.81853	Brain_Spinal_cord_cervical_c-1	6.56338	Whole_Blood	0.00450292
rs9273404	upstream;downstream	ENSG00000179344.16	HLA-DQB1	Lung	2.35145e-84	-1.47015	-1.58104	-1.39147	0.412621	Cis	2	4.15085e-87	chr6	32659383	A	G	chr6	32659467	32668383	84	Lung_cells_Schmitt2016	2	197.819	Cells_EBV-transformed_lymphocytes	556.766	Cells_Cultured_fibroblasts	0.154182
rs9273410	UTR3	ENSG00000179344.16	HLA-DQB1	Lung	9.01069e-53	-1.23582	-1.33652	-1.11114	0.46699	Cis	2	3.97647e-55	chr6	32659473	C	A	chr6	32659467	32668383	0	Lung_cells_Schmitt2016	2	197.819	Cells_EBV-transformed_lymphocytes	556.766	Cells_Cultured_fibroblasts	0.154182
rs72902175	ncRNA_intronic	ENSG00000226383.6	LINC01876	Lung	0.000461131	-0.858132	-1.56624	-0.552565	0.109709	Cis	7	2.5641e-05	chr2	156156523	C	T	chr2	156011530	156254950	0	Lung_cells_Schmitt2016	7	0.252475	Vagina	1.08071	Muscle_Skeletal	0.00803337
rs72902175	ncRNA_intronic	ENSG00000115159.15	GPD2	Lung	0.00562697	-0.33581	-0.529778	-0.142785	0.109709	Cis	1.5	0.000491677	chr2	156156523	C	T	chr2	156435290	156613735	278767	Lung_cells_Schmitt2016	1.5	14.2619	Brain_Cerebellar_Hemisphere	31.6871	Liver	1.4968
rs4585380	intronic	ENSG00000174808.11	BTC	Lung	0.006008	0.265094	0.138367	0.386779	0.261165	Cis	1.5	0.000541709	chr4	74748153	G	A	chr4	74744759	74794686	0	Lung_cells_Schmitt2016	1.5	4.12162	Colon_Sigmoid	43.3711	Cells_EBV-transformed_lymphocytes	0.0161231
rs35926103	intronic	ENSG00000174808.11	BTC	Lung	0.00427026	0.271789	0.148824	0.402488	0.260194	Cis	4.5	0.000358054	chr4	74750496	A	G	chr4	74744759	74794686	0	Lung_cells_Schmitt2016	4.5	4.12162	Colon_Sigmoid	43.3711	Cells_EBV-transformed_lymphocytes	0.0161231
rs1551943	intronic	ENSG00000213949.8	ITGA1	Lung	0.006008	0.162527	0.0689891	0.247849	0.229126	Cis	5.5	0.000538341	chr5	52899203	G	A	chr5	52787896	52959210	0	Lung_cells_Schmitt2016	5.5	64.2146	Esophagus_Muscularis	99.1754	Whole_Blood	0.413566
rs1551943	intronic	ENSG00000164172.18	MOCS2	Lung	0.0106717	0.193167	0.0633968	0.322927	0.229126	Cis	1	0.00105493	chr5	52899203	G	A	chr5	53095679	53109778	196476	Lung_cells_Schmitt2016	1	17.5644	Brain_Frontal_Cortex_BA9	39.8584	Whole_Blood	1.49228
rs1923539	intergenic	ENSG00000133661.15	SFTPD	Lung	0.00176575	0.162444	0.0563998	0.247481	0.239806	Cis	3.5	0.000137146	chr10	79935194	G	A	chr10	79937740	79982614	2546	Lung_cells_Schmitt2016	3.5	233.415	Lung	233.415	Cells_EBV-transformed_lymphocytes	0.0440753
rs35945722	intergenic	ENSG00000233608.3	TWIST2	Lung	0.00955666	0.311424	0.166253	0.463008	0.167961	Cis	2	0.000919397	chr2	238972087	G	A	chr2	238848032	238910543	61544	Lung_cells_Schmitt2016	2	12.958	Cells_Cultured_fibroblasts	258.703	Cells_EBV-transformed_lymphocytes	0.0579704
rs35945722	intergenic	ENSG00000068024.16	HDAC4	Lung	0.0236463	0.291171	0.144382	0.425676	0.167961	Cis	2	0.00273403	chr2	238972087	G	A	chr2	239048168	239401011	76081	Lung_cells_Schmitt2016	2	8.23001	Colon_Sigmoid	50.9174	Liver	1.68197
rs11168245	intronic	ENSG00000061273.17	HDAC7	Lung	0.0231853	0.141672	0.0506531	0.223051	0.187379	Cis	5.5	0.00261935	chr12	47810716	C	G	chr12	47782754	47833132	0	Lung_cells_Schmitt2016	5.5	123.911	Uterus	126.677	Liver	5.16794
rs11049386	intergenic	ENSG00000123106.10	CCDC91	Lung	5.59281e-07	0.473115	0.345148	0.606273	0.260194	Cis	10	1.67834e-08	chr12	28167603	T	A	chr12	28133249	28581511	0	Lung_cells_Schmitt2016	10	6.72636	Testis	54.1501	Whole_Blood	1.04243
rs11049386	intergenic	ENSG00000247934.4	RP11-967K21.1	Lung	2.5826e-07	-0.456858	-0.586152	-0.33283	0.260194	Cis	1	7.29419e-09	chr12	28167603	T	A	chr12	28163298	28190738	0	Lung_cells_Schmitt2016	1	1.15398	Thyroid	4.8174	Whole_Blood	0.202862
rs3741240	UTR5	ENSG00000149021.6	SCGB1A1	Lung	0.006008	-0.205964	-0.301142	-0.103947	0.316505	Cis	1	0.00055031	chr11	62419070	G	A	chr11	62405103	62423195	0	Lung_cells_Schmitt2016	1	189.552	Lung	189.552	Heart_Atrial_Appendage	0.0417223
rs3741240	UTR5	ENSG00000255446.1	CTD-2531D15.4	Lung	0.006008	-0.20229	-0.313057	-0.0883718	0.316505	Cis	1	0.000551485	chr11	62419070	G	A	chr11	62421845	62426724	2775	Lung_cells_Schmitt2016	1	1.78222	Lung	1.78222	Kidney_Medulla	0.0351488
rs2074488	upstream	ENSG00000204531.17	POU5F1	Lung	3.0054e-13	1.06779	0.864076	1.28308	0.145631	Cis	1	3.71365e-15	chr6	31272654	G	T	chr6	31164337	31180731	91923	Lung_cells_Schmitt2016	1	3.12989	Kidney_Medulla	9.94409	Adrenal_Gland	0.0908613
rs9859058	ncRNA_intronic	ENSG00000240875.5	LINC00886	Lung	6.88916e-06	-0.3397	-0.445617	-0.231967	0.428155	Cis	5	2.6146e-07	chr3	156795028	C	A	chr3	156747346	156817062	0	Lung_cells_Schmitt2016	5	1.13937	Cells_Cultured_fibroblasts	6.29896	Whole_Blood	0.142968
rs9859058	ncRNA_intronic	ENSG00000197980.12	LEKR1	Lung	0.0333528	0.220184	0.0909895	0.343625	0.428155	Cis	3	0.0041507	chr3	156795028	C	A	chr3	156825481	157046129	30453	Lung_cells_Schmitt2016	3	0.268134	Testis	8.67808	Whole_Blood	0.0157484
rs11771259	intronic	ENSG00000106392.10	C1GALT1	Lung	1.55356e-27	1.10073	0.959327	1.23752	0.121359	Cis	3.5	1.23407e-29	chr7	7237584	C	G	chr7	7156934	7248651	0	Lung_cells_Schmitt2016	3.5	10.2728	Cells_Cultured_fibroblasts	21.1075	Pancreas	2.25972
rs2277027	intronic	ENSG00000055163.19	CYFIP2	Lung	0.0321241	0.216552	0.125169	0.312782	0.362136	Cis	4	0.00396944	chr5	157505368	A	C	chr5	157266079	157395533	109835	Lung_cells_Schmitt2016	4	15.8588	Brain_Cerebellar_Hemisphere	140.768	Esophagus_Mucosa	1.59271
rs10866659	intronic	ENSG00000055163.19	CYFIP2	Lung	0.0321241	0.216552	0.122424	0.310021	0.362136	Cis	2.5	0.00396944	chr5	157510035	A	G	chr5	157266079	157395533	114502	Lung_cells_Schmitt2016	2.5	15.8588	Brain_Cerebellar_Hemisphere	140.768	Esophagus_Mucosa	1.59271
rs2277027	intronic	ENSG00000248544.2	CTB-47B11.3	Lung	0.000788039	0.389802	0.243534	0.540472	0.362136	Cis	1	5.2165e-05	chr5	157505368	A	C	chr5	157375741	157384950	120418	Lung_cells_Schmitt2016	1	0.446311	Colon_Sigmoid	2.33131	Cells_Cultured_fibroblasts	0.0440213
rs2277027	intronic	ENSG00000251405.2	CTB-109A12.1	Lung	0.0166453	0.281045	0.140396	0.452647	0.362136	Cis	2.5	0.00176296	chr5	157505368	A	C	chr5	157362615	157460018	45350	Lung_cells_Schmitt2016	2.5	0.323063	Colon_Sigmoid	4.87962	Cells_Cultured_fibroblasts	0.0248893
rs10866659	intronic	ENSG00000251405.2	CTB-109A12.1	Lung	0.0166453	0.281045	0.111766	0.43907	0.362136	Cis	2	0.00176296	chr5	157510035	A	G	chr5	157362615	157460018	50017	Lung_cells_Schmitt2016	2	0.323063	Colon_Sigmoid	4.87962	Cells_Cultured_fibroblasts	0.0248893
rs2277027	intronic	ENSG00000135074.15	ADAM19	Lung	3.87971e-15	0.430105	0.339358	0.527848	0.362136	Cis	4.5	4.10914e-17	chr5	157505368	A	C	chr5	157395596	157575775	0	Lung_cells_Schmitt2016	4.5	18.5368	Colon_Sigmoid	32.4733	Pancreas	0.42705
rs10866659	intronic	ENSG00000135074.15	ADAM19	Lung	3.87971e-15	0.430105	0.332956	0.523571	0.362136	Cis	9	4.10914e-17	chr5	157510035	A	G	chr5	157395596	157575775	0	Lung_cells_Schmitt2016	9	18.5368	Colon_Sigmoid	32.4733	Pancreas	0.42705
rs301819	intronic	ENSG00000232912.5	RP5-1115A15.1	Lung	2.23698e-11	0.665924	0.491922	0.814535	0.392233	Cis	2	3.54359e-13	chr1	8441726	A	G	chr1	8424645	8434838	6888	Lung_cells_Schmitt2016	2	1.1011	Testis	8.43104	Brain_Substantia_nigra	0.124347
rs301819	intronic	ENSG00000142599.17	RERE	Lung	5.06238e-11	0.360326	0.274998	0.441302	0.392233	Cis	13	8.48944e-13	chr1	8441726	A	G	chr1	8352397	8817643	0	Lung_cells_Schmitt2016	13	54.0128	Uterus	142.529	Liver	11.5137
