# Supplementary material for: De novo discovery of traits co-occurring with chronic obstructive pulmonary disease
Source: Life Sci Alliance. 2022 Dec 27;6(3):e202201609. doi: 10.26508/lsa.202201609 (PMC9795035; doi:10.26508/lsa.202201609)
Supplement: Supplementary file 4 [file LSA-2022-01609_TableS4.xlsx]

## Sheet: Cover page
Supplemental tables for:
De novo discovery of traits co-occuring with chronic obstructive pulmonary disease.
Golovina E.(1), Fadason T.(1,2), Jaros R.(1), Kumar H.(3), John J.(3), Burrowes K.(3), Tawhai M.(3), O’Sullivan J.M.(1,2,4,5,6*)
(1) Liggins Institute, University of Auckland, New Zealand
(2) Maurice Wilkins Centre, University of Auckland, New Zealand
(3) Auckland Bioengineering Institute, University of Auckland, New Zealand
(4) MRC Lifecourse Epidemiology Unit, University of Southampton, United Kingdom
(5) Garvan Institute of Medical Research, Sydney, Australia
(6) Singapore Institute for Clinical Sciences, Agency for Science, Technology and Research (A*STAR), Singapore, Singapore
* Corresponding author: Justin M. O’Sullivan (justin.osullivan@auckland.ac.nz)
Supplemental Tables
Supplemental table S1. Datasets and software used in this analysis.
Supplemental table S2. List of COPD-, CAD- and UD-associated GWAS SNPs used in this study.
Supplemental table S3. Spatial COPD-associated eQTL-gene interactions in the lung.
Supplemental table S4. Gene Ontology enrichment analysis results.
Supplemental table S5. COPD-associated biological pathways.
Supplemental table S6. Identified conditions co-occuring with COPD.
Supplemental table S7. Identified significant trait-eQTL-gene associations for COPD.
Supplemental table S8. Identified CAD and UD co-occuring conditions.

## Sheet: S4
Supplemental table S4. Gene Ontology enrichment analysis results.
* FDR corrected
query	significant	p_value*	term_size	query_size	intersection_size	precision	recall	term_id	source	term_name	effective_domain_size	source_order	parents	evidence_codes	intersection
query_1	1	0.0120195	2742	80	24	0.3	0.00875274	GO:0006796	GO:BP	phosphate-containing compound metabolic process	21029	2754	GO:0006793	ISS,IDA IBA IEA,IDA,ISS IEA,IMP TAS,ISS IEA,IEA,TAS,IMP,IDA IBA IEA,TAS IEA,IBA IEA,IEA,IBA IEA,IMP IEA,IBA IEA,IEA,IEA,IMP,TAS IEA,IBA,IDA,IDA IMP TAS IEA,ISS IEA	CHRNA3,DMPK,GNA12,PPP1CB,ATP13A2,TESK2,PPP1R3B,LIPC,FLOT1,PDE9A,KALRN,PDGFD,HYKK,ITPKC,SSH2,CAMK1D,RSRC1,NPNT,NUPR1,GPD2,BTC,ITGA1,MOCS2,HDAC4
query_1	1	0.0120195	103	12	3	0.25	0.0291262	GO:0099565	GO:BP	chemical synaptic transmission, postsynaptic	21029	22379	c(\GO:0007268\", \"GO:0050877\", \"GO:1905114\")"	IEA,ISS,IEA	CHRNA5,CHRNA3,DMPK
query_1	1	0.0120195	203	70	6	0.0857143	0.0295567	GO:0006473	GO:BP	protein acetylation	21029	2452	GO:0043543	IEA,IDA IBA IEA,IDA,IEA,IEA,IDA IBA	MED24,MSL1,KANSL1,PCGF2,NUPR1,SGF29
query_1	1	0.0120195	2763	80	24	0.3	0.00868621	GO:0006793	GO:BP	phosphorus metabolic process	21029	2751	GO:0044237	ISS,IDA IBA IEA,IDA,ISS IEA,IMP TAS,ISS IEA,IEA,TAS,IMP,IDA IBA IEA,TAS IEA,IBA IEA,IEA,IBA IEA,IMP IEA,IBA IEA,IEA,IEA,IMP,TAS IEA,IBA,IDA,IDA IMP TAS IEA,ISS IEA	CHRNA3,DMPK,GNA12,PPP1CB,ATP13A2,TESK2,PPP1R3B,LIPC,FLOT1,PDE9A,KALRN,PDGFD,HYKK,ITPKC,SSH2,CAMK1D,RSRC1,NPNT,NUPR1,GPD2,BTC,ITGA1,MOCS2,HDAC4
query_1	1	0.0120195	132	12	3	0.25	0.0227273	GO:0060078	GO:BP	regulation of postsynaptic membrane potential	21029	16906	GO:0042391	IEA,ISS,IEA	CHRNA5,CHRNA3,DMPK
query_1	1	0.0120195	8	10	2	0.2	0.25	GO:0035095	GO:BP	behavioral response to nicotine	21029	10142	c(\GO:0030534\", \"GO:0035094\")"	IMP,IMP	CHRNA5,CHRNA3
query_1	1	0.0120195	3741	24	13	0.541667	0.00347501	GO:0065008	GO:BP	regulation of biological quality	21029	18629	GO:0065007	IBA IEA,IMP IEA,IBA,IEA,ISS IBA,TAS IEA,ISS IBA IEA,TAS IEA,IDA,IEA,ISS,IDA IMP IBA TAS IEA,IMP IBA IEA	CHRNA5,IREB2,ATP2C2,CFDP1,CHRNA3,GIPR,DMPK,GNA12,BLOC1S2,CROCC,MFAP2,ATP13A2,DRAM2
query_1	1	0.0120195	54	80	4	0.05	0.0740741	GO:0043470	GO:BP	regulation of carbohydrate catabolic process	21029	12358	c(\GO:0006109\", \"GO:0009894\", \"GO:0016052\")"	IEA,IDA IEA,IMP,ISS IEA	PPP1CB,PPP1R3B,NUPR1,HDAC4
query_1	1	0.0120195	245	70	7	0.1	0.0285714	GO:0043543	GO:BP	protein acylation	21029	12405	GO:0006464	IEA,IDA IBA IEA,IDA,IDA IMP IBA,IEA,IEA,IDA IBA	MED24,MSL1,KANSL1,ZDHHC18,PCGF2,NUPR1,SGF29
query_1	1	0.0120195	6	31	2	0.0645161	0.333333	GO:0005981	GO:BP	regulation of glycogen catabolic process	21029	2015	c(\GO:0005980\", \"GO:0043471\", \"GO:0070873\")"	IEA,IDA IEA	PPP1CB,PPP1R3B
query_1	1	0.0120195	97	12	3	0.25	0.0309278	GO:0060079	GO:BP	excitatory postsynaptic potential	21029	16907	c(\GO:0060078\", \"GO:0099565\")"	IEA,ISS,IEA	CHRNA5,CHRNA3,DMPK
query_1	1	0.0144741	1267	81	15	0.185185	0.011839	GO:0018193	GO:BP	peptidyl-amino acid modification	21029	6079	GO:0006464	IBA,IMP,IEA,IDA IBA IEA,IEA,IDA,IMP IBA,IEA,IEA,IEA,IBA,IDA IBA,IBA,IDA IEA,IEA	DMPK,ATP13A2,MED24,MSL1,TESK2,KANSL1,ZDHHC18,PDGFD,MLLT6,PCGF2,CAMK1D,SGF29,BTC,HDAC4,HDAC7
query_1	1	0.0144741	29	10	2	0.2	0.0689655	GO:0007271	GO:BP	synaptic transmission, cholinergic	21029	3164	GO:0007268	IBA,ISS	CHRNA5,CHRNA3
query_1	1	0.0175335	387	81	8	0.0987654	0.0206718	GO:0018205	GO:BP	peptidyl-lysine modification	21029	6091	GO:0018193	IEA,IDA IBA IEA,IDA,IEA,IEA,IDA IBA,IDA IEA,IEA	MED24,MSL1,KANSL1,MLLT6,PCGF2,SGF29,HDAC4,HDAC7
query_1	1	0.0175335	11	31	2	0.0645161	0.181818	GO:0043471	GO:BP	regulation of cellular carbohydrate catabolic process	21029	12359	c(\GO:0010675\", \"GO:0031329\", \"GO:0043470\", \"GO:0044275\", \"GO:0060255\")"	IEA,IDA IEA	PPP1CB,PPP1R3B
query_1	1	0.0218753	3642	81	27	0.333333	0.00741351	GO:0006464	GO:BP	cellular protein modification process	21029	2445	c(\GO:0036211\", \"GO:0044267\")"	TAS,ISS,IDA IBA IEA,IDA,ISS IEA,IMP TAS,IEA,IDA IBA IEA,ISS IEA,IEA,IMP,IDA,IDA IMP IBA,IDA,TAS IEA,IBA IEA,IEA,IMP IBA IEA,IMP IEA,IBA IEA,IEA,IEA,IDA IBA,IBA,IDA,IDA IMP IEA,IMP IEA	MMP15,CHRNA3,DMPK,GNA12,PPP1CB,ATP13A2,MED24,MSL1,TESK2,PPP1R3B,FLOT1,KANSL1,ZDHHC18,DSP,KALRN,PDGFD,MLLT6,PCGF2,SSH2,CAMK1D,RSRC1,NUPR1,SGF29,BTC,ITGA1,HDAC4,HDAC7
query_1	1	0.0218753	3642	81	27	0.333333	0.00741351	GO:0036211	GO:BP	protein modification process	21029	10948	c(\GO:0019538\", \"GO:0043412\")"	TAS,ISS,IDA IBA IEA,IDA,ISS IEA,IMP TAS,IEA,IDA IBA IEA,ISS IEA,IEA,IMP,IDA,IDA IMP IBA,IDA,TAS IEA,IBA IEA,IEA,IMP IBA IEA,IMP IEA,IBA IEA,IEA,IEA,IDA IBA,IBA,IDA,IDA IMP IEA,IMP IEA	MMP15,CHRNA3,DMPK,GNA12,PPP1CB,ATP13A2,MED24,MSL1,TESK2,PPP1R3B,FLOT1,KANSL1,ZDHHC18,DSP,KALRN,PDGFD,MLLT6,PCGF2,SSH2,CAMK1D,RSRC1,NUPR1,SGF29,BTC,ITGA1,HDAC4,HDAC7
query_1	1	0.0218753	163	70	5	0.0714286	0.0306748	GO:0006475	GO:BP	internal protein amino acid acetylation	21029	2454	GO:0006473	IEA,IDA IBA IEA,IDA,IEA,IDA IBA	MED24,MSL1,KANSL1,PCGF2,SGF29
query_1	1	0.0218753	19	31	2	0.0645161	0.105263	GO:0000272	GO:BP	polysaccharide catabolic process	21029	117	c(\GO:0005976\", \"GO:0009057\", \"GO:0016052\")"	IEA,IDA IEA	PPP1CB,PPP1R3B
query_1	1	0.0218753	105	5	2	0.4	0.0190476	GO:0000041	GO:BP	transition metal ion transport	21029	18	GO:0030001	TAS,IBA IEA	IREB2,ATP2C2
query_1	1	0.0218753	154	80	5	0.0625	0.0324675	GO:0016052	GO:BP	carbohydrate catabolic process	21029	5657	c(\GO:0005975\", \"GO:1901575\")"	IEA,IDA IEA,IMP,IEA,ISS IEA	PPP1CB,PPP1R3B,NUPR1,GPD2,HDAC4
query_1	1	0.0218753	661	12	4	0.333333	0.00605144	GO:0006873	GO:BP	cellular ion homeostasis	21029	2818	c(\GO:0050801\", \"GO:0055082\")"	IEA,IBA,IEA,ISS IBA IEA	IREB2,ATP2C2,GIPR,DMPK
query_1	1	0.0218753	578	12	4	0.333333	0.00692042	GO:0006875	GO:BP	cellular metal ion homeostasis	21029	2820	c(\GO:0030003\", \"GO:0055065\")"	IEA,IBA,IEA,ISS IBA IEA	IREB2,ATP2C2,GIPR,DMPK
query_1	1	0.0218753	163	80	5	0.0625	0.0306748	GO:0006937	GO:BP	regulation of muscle contraction	21029	2877	c(\GO:0006936\", \"GO:0090257\")"	ISS,IBA IEA,IMP,IEA,IEA	CHRNA3,DMPK,DSP,NPNT,HDAC4
query_1	1	0.0218753	323	40	5	0.125	0.0154799	GO:0030198	GO:BP	extracellular matrix organization	21029	7744	c(\GO:0043062\", \"GO:0045229\")"	IEA,IBA TAS,IMP,IBA,IBA IEA	THSD4,MMP15,FLOT1,ADAMTSL3,COL15A1
query_1	1	0.0218753	172	70	5	0.0714286	0.0290698	GO:0018394	GO:BP	peptidyl-lysine acetylation	21029	6250	c(\GO:0006473\", \"GO:0018205\")"	IEA,IDA IBA IEA,IDA,IEA,IDA IBA	MED24,MSL1,KANSL1,PCGF2,SGF29
query_1	1	0.0218753	161	70	5	0.0714286	0.0310559	GO:0018393	GO:BP	internal peptidyl-lysine acetylation	21029	6249	c(\GO:0006475\", \"GO:0018394\")"	IEA,IDA IBA IEA,IDA,IEA,IDA IBA	MED24,MSL1,KANSL1,PCGF2,SGF29
query_1	1	0.0218753	16	31	2	0.0645161	0.125	GO:0009251	GO:BP	glucan catabolic process	21029	3850	c(\GO:0000272\", \"GO:0044042\")"	IEA,IDA IEA	PPP1CB,PPP1R3B
query_1	1	0.0218753	36	76	3	0.0394737	0.0833333	GO:0010922	GO:BP	positive regulation of phosphatase activity	21029	5045	c(\GO:0010921\", \"GO:0035306\", \"GO:0051345\")"	IDA,IEA,IDA	GNA12,NPNT,ITGA1
query_1	1	0.0218753	156	70	5	0.0714286	0.0320513	GO:0016573	GO:BP	histone acetylation	21029	5855	c(\GO:0016570\", \"GO:0018393\")"	IEA,IDA IBA IEA,IDA,IEA,IDA IBA	MED24,MSL1,KANSL1,PCGF2,SGF29
query_1	1	0.0218753	49	10	2	0.2	0.0408163	GO:0035094	GO:BP	response to nicotine	21029	10141	GO:0042221	IMP IBA IEA,IMP	CHRNA5,CHRNA3
query_1	1	0.0218753	646	12	4	0.333333	0.00619195	GO:0030003	GO:BP	cellular cation homeostasis	21029	7673	c(\GO:0006873\", \"GO:0055080\")"	IEA,IBA,IEA,ISS IBA IEA	IREB2,ATP2C2,GIPR,DMPK
query_1	1	0.0218753	15	31	2	0.0645161	0.133333	GO:0005980	GO:BP	glycogen catabolic process	21029	2014	c(\GO:0005977\", \"GO:0009251\", \"GO:0044247\")"	IEA,IDA IEA	PPP1CB,PPP1R3B
query_1	1	0.0218753	17	31	2	0.0645161	0.117647	GO:0044247	GO:BP	cellular polysaccharide catabolic process	21029	12702	c(\GO:0000272\", \"GO:0044264\", \"GO:0044275\")"	IEA,IDA IEA	PPP1CB,PPP1R3B
query_1	1	0.0218753	324	40	5	0.125	0.0154321	GO:0043062	GO:BP	extracellular structure organization	21029	12131	GO:0016043	IEA,IBA TAS,IMP,IBA,IBA IEA	THSD4,MMP15,FLOT1,ADAMTSL3,COL15A1
query_1	1	0.0218753	657	12	4	0.333333	0.00608828	GO:0055065	GO:BP	metal ion homeostasis	21029	16785	c(\GO:0055080\", \"GO:0098771\")"	IMP IEA,IBA,IEA,ISS IBA IEA	IREB2,ATP2C2,GIPR,DMPK
query_1	1	0.0218753	228	80	6	0.075	0.0263158	GO:0090257	GO:BP	regulation of muscle system process	21029	21289	c(\GO:0003012\", \"GO:0044057\")"	ISS,IBA IEA,ISS IEA,IMP,IEA,ISS IEA	CHRNA3,DMPK,PDE9A,DSP,NPNT,HDAC4
query_1	1	0.0218753	38	74	3	0.0405405	0.0789474	GO:0044275	GO:BP	cellular carbohydrate catabolic process	21029	12721	c(\GO:0016052\", \"GO:0044248\", \"GO:0044262\")"	IEA,IDA IEA,IEA	PPP1CB,PPP1R3B,GPD2
query_1	1	0.0218753	326	40	5	0.125	0.0153374	GO:0045229	GO:BP	external encapsulating structure organization	21029	13211	GO:0016043	IEA,IBA TAS,IMP,IBA,IBA IEA	THSD4,MMP15,FLOT1,ADAMTSL3,COL15A1
query_1	1	0.0227473	2701	81	22	0.271605	0.00814513	GO:0032879	GO:BP	regulation of localization	21029	9091	c(\GO:0050789\", \"GO:0051179\")"	IEA,IEA,IDA,ISS,TAS IEA,IEA,ISS IEA,IMP,IDA IMP NAS IEA,IDA IMP IBA IEA,IMP,IMP,IMP,IBA IEA,IEA,ISS,IEA,IMP ISS IEA,IBA TAS,IGI,IEA,IMP	CHRNA5,ATP2C2,BCAR1,CHRNA3,GIPR,DMPK,GNA12,CROCC,ATP13A2,FLOT1,RIN3,DSP,KALRN,PDGFD,MLLT6,MTCL1,SSH2,CAMK1D,SFTPD,TWIST2,HDAC4,HDAC7
query_1	1	0.0248183	473	81	8	0.0987654	0.0169133	GO:0016570	GO:BP	histone modification	21029	5852	GO:0006464	IEA,IDA IBA IEA,IDA,IEA,IMP IBA IEA,IDA IBA,IDA IMP IEA,IEA	MED24,MSL1,KANSL1,MLLT6,PCGF2,SGF29,HDAC4,HDAC7
query_1	1	0.0267333	1774	24	8	0.333333	0.00450958	GO:0042592	GO:BP	homeostatic process	21029	11844	GO:0065008	IMP IEA,IBA,IEA,ISS IBA IEA,IEA,ISS,IDA IMP IBA TAS IEA,IMP IBA IEA	IREB2,ATP2C2,GIPR,DMPK,CROCC,MFAP2,ATP13A2,DRAM2
query_1	1	0.0267333	19	39	2	0.0512821	0.105263	GO:0043984	GO:BP	histone H4-K16 acetylation	21029	12568	GO:0043967	IDA IBA IEA,IDA	MSL1,KANSL1
query_1	1	0.0267333	728	12	4	0.333333	0.00549451	GO:0055080	GO:BP	cation homeostasis	21029	16799	GO:0050801	IMP IEA,IBA,IEA,ISS IBA IEA	IREB2,ATP2C2,GIPR,DMPK
query_1	1	0.0267333	1	12	1	0.0833333	1	GO:0014853	GO:BP	regulation of excitatory postsynaptic membrane potential involved in skeletal muscle contraction	21029	5283	c(\GO:0003009\", \"GO:0014852\", \"GO:0098815\")"	IEA	DMPK
query_1	1	0.0267333	11	1	1	1	0.0909091	GO:0048251	GO:BP	elastic fiber assembly	21029	14654	c(\GO:0085029\", \"GO:0097435\")"	IEA	THSD4
query_1	1	0.0275378	740	12	4	0.333333	0.00540541	GO:0098771	GO:BP	inorganic ion homeostasis	21029	22108	GO:0050801	IMP IEA,IBA,IEA,ISS IBA IEA	IREB2,ATP2C2,GIPR,DMPK
query_1	1	0.028238	104	34	3	0.0882353	0.0288462	GO:0051588	GO:BP	regulation of neurotransmitter transport	21029	15966	c(\GO:0006836\", \"GO:0051049\")"	IEA,ISS,IDA IMP	CHRNA5,CHRNA3,FLOT1
query_1	1	0.0313647	5	3	1	0.333333	0.2	GO:0006101	GO:BP	citrate metabolic process	21029	2129	GO:0072350	IBA	IREB2
query_1	1	0.0314029	46	81	3	0.037037	0.0652174	GO:0045668	GO:BP	negative regulation of osteoblast differentiation	21029	13412	c(\GO:0001649\", \"GO:0045596\", \"GO:0045667\")"	IDA,IEA,IMP	TWIST2,HDAC4,HDAC7
query_1	1	0.0314029	783	12	4	0.333333	0.00510856	GO:0050801	GO:BP	ion homeostasis	21029	15345	GO:0048878	IMP IEA,IBA,IEA,ISS IBA IEA	IREB2,ATP2C2,GIPR,DMPK
query_1	1	0.0326364	91	10	2	0.2	0.021978	GO:0046928	GO:BP	regulation of neurotransmitter secretion	21029	14465	c(\GO:0001505\", \"GO:0007269\", \"GO:0050804\", \"GO:0051588\", \"GO:1903530\")"	IEA,ISS	CHRNA5,CHRNA3
query_1	1	0.0326364	29	31	2	0.0645161	0.0689655	GO:0005979	GO:BP	regulation of glycogen biosynthetic process	21029	2013	c(\GO:0005978\", \"GO:0010962\", \"GO:0070873\")"	IEA,IBA IEA	PPP1CB,PPP1R3B
query_1	1	0.0326364	807	12	4	0.333333	0.00495663	GO:0055082	GO:BP	cellular chemical homeostasis	21029	16801	c(\GO:0019725\", \"GO:0048878\")"	IEA,IBA,IEA,ISS IBA IEA	IREB2,ATP2C2,GIPR,DMPK
query_1	1	0.0326364	29	31	2	0.0645161	0.0689655	GO:0010962	GO:BP	regulation of glucan biosynthetic process	21029	5082	c(\GO:0009250\", \"GO:0010675\", \"GO:0032885\", \"GO:2000112\")"	IEA,IBA IEA	PPP1CB,PPP1R3B
query_1	1	0.0340722	3856	81	27	0.333333	0.00700207	GO:0043412	GO:BP	macromolecule modification	21029	12313	GO:0043170	TAS,ISS,IDA IBA IEA,IDA,ISS IEA,IMP TAS,IEA,IDA IBA IEA,ISS IEA,IEA,IMP,IDA,IDA IMP IBA,IDA,TAS IEA,IBA IEA,IEA,IMP IBA IEA,IMP IEA,IBA IEA,IEA,IEA,IDA IBA,IBA,IDA,IDA IMP IEA,IMP IEA	MMP15,CHRNA3,DMPK,GNA12,PPP1CB,ATP13A2,MED24,MSL1,TESK2,PPP1R3B,FLOT1,KANSL1,ZDHHC18,DSP,KALRN,PDGFD,MLLT6,PCGF2,SSH2,CAMK1D,RSRC1,NUPR1,SGF29,BTC,ITGA1,HDAC4,HDAC7
query_1	1	0.035926	11	89	2	0.0224719	0.181818	GO:2000049	GO:BP	positive regulation of cell-cell adhesion mediated by cadherin	21029	29280	c(\GO:0022409\", \"GO:0044331\", \"GO:2000047\")"	IMP IBA IEA,IDA	FLOT1,ADAM19
query_1	1	0.0359656	51	80	3	0.0375	0.0588235	GO:0043525	GO:BP	positive regulation of neuron apoptotic process	21029	12397	c(\GO:0043065\", \"GO:0043523\", \"GO:0051402\", \"GO:1901216\")"	ISS,IEA,IEA	NUPR1,ITGA1,HDAC4
query_1	1	0.0362613	2	11	1	0.0909091	0.5	GO:0038192	GO:BP	gastric inhibitory peptide signaling pathway	21029	11260	GO:0007186	IDA IEA	GIPR
query_1	1	0.0362613	1	23	1	0.0434783	1	GO:1903710	GO:BP	spermine transmembrane transport	21029	26763	c(\GO:0000296\", \"GO:0098655\", \"GO:1902047\")"	IMP	ATP13A2
query_1	1	0.0362613	1544	12	5	0.416667	0.00323834	GO:0006811	GO:BP	ion transport	21029	2769	GO:0006810	IBA IEA,TAS,IBA IEA,ISS IBA NAS IEA,IEA	CHRNA5,IREB2,ATP2C2,CHRNA3,DMPK
query_1	1	0.0362613	310	78	6	0.0769231	0.0193548	GO:0060326	GO:BP	cell chemotaxis	21029	17116	c(\GO:0006935\", \"GO:0016477\", \"GO:0070887\")"	IMP,IMP,IEA,IMP ISS IEA,IEA,TAS	BCAR1,RIN3,PDGFD,CAMK1D,ITGA1,SFTPD
query_1	1	0.0362613	1	23	1	0.0434783	1	GO:1990938	GO:BP	peptidyl-aspartic acid autophosphorylation	21029	29201	c(\GO:0018217\", \"GO:0046777\")"	IMP	ATP13A2
query_1	1	0.0362613	13	80	2	0.025	0.153846	GO:0045820	GO:BP	negative regulation of glycolytic process	21029	13550	c(\GO:0006096\", \"GO:0006110\", \"GO:0009895\", \"GO:0010677\", \"GO:0042326\", \"GO:1900543\", \"GO:1903579\")"	IMP,ISS IEA	NUPR1,HDAC4
query_1	1	0.0362613	1	23	1	0.0434783	1	GO:0018217	GO:BP	peptidyl-aspartic acid phosphorylation	21029	6103	c(\GO:0006468\", \"GO:0018197\")"	IMP	ATP13A2
query_1	1	0.0368869	44	24	2	0.0833333	0.0454545	GO:0045494	GO:BP	photoreceptor cell maintenance	21029	13294	c(\GO:0001895\", \"GO:0032501\")"	IEA,IMP IBA IEA	CROCC,DRAM2
query_1	1	0.0368869	2	12	1	0.0833333	0.5	GO:0014852	GO:BP	regulation of skeletal muscle contraction by neural stimulation via neuromuscular junction	21029	5282	GO:0014819	IEA	DMPK
query_1	1	0.0384729	35	31	2	0.0645161	0.0571429	GO:0070873	GO:BP	regulation of glycogen metabolic process	21029	19123	c(\GO:0005977\", \"GO:0010906\", \"GO:0032881\", \"GO:0043467\")"	IEA,IDA IBA IEA	PPP1CB,PPP1R3B
query_1	1	0.0386213	897	12	4	0.333333	0.00445931	GO:0019725	GO:BP	cellular homeostasis	21029	6941	c(\GO:0009987\", \"GO:0042592\")"	IEA,IBA,IEA,ISS IBA IEA	IREB2,ATP2C2,GIPR,DMPK
query_1	1	0.0389866	60	76	3	0.0394737	0.05	GO:0035306	GO:BP	positive regulation of dephosphorylation	21029	10306	c(\GO:0016311\", \"GO:0035303\", \"GO:0045937\")"	IDA,IEA,IDA	GNA12,NPNT,ITGA1
query_1	1	0.0389866	2314	47	13	0.276596	0.00561798	GO:0050790	GO:BP	regulation of catalytic activity	21029	15337	GO:0065009	IEA,ISS,TAS,IEA,IDA,IEA,IMP IEA,IEA,IEA,IEA,ISS IEA,IMP IEA,IBA	MMP15,CHRNA3,GIPR,DMPK,GNA12,CWF19L1,ATP13A2,FAM13A,PPP1R3B,RIN3,FGD6,KALRN,PDGFD
query_1	1	0.0389866	123	81	4	0.0493827	0.0325203	GO:0045667	GO:BP	regulation of osteoblast differentiation	21029	13411	c(\GO:0001649\", \"GO:0045595\")"	ISS IEA,IDA,IEA,IMP	NPNT,TWIST2,HDAC4,HDAC7
query_1	1	0.0389866	36	31	2	0.0645161	0.0555556	GO:0032885	GO:BP	regulation of polysaccharide biosynthetic process	21029	9097	c(\GO:0000271\", \"GO:0010556\", \"GO:0032881\", \"GO:0043255\")"	IEA,IBA IEA	PPP1CB,PPP1R3B
query_1	1	0.0389866	450	23	4	0.173913	0.00888889	GO:0006874	GO:BP	cellular calcium ion homeostasis	21029	2819	c(\GO:0006875\", \"GO:0055074\", \"GO:0072503\")"	IBA,IEA,ISS IBA IEA,IDA IBA	ATP2C2,GIPR,DMPK,ATP13A2
query_1	1	0.0393976	10	3	1	0.333333	0.1	GO:0006782	GO:BP	protoporphyrinogen IX biosynthetic process	21029	2740	c(\GO:0006779\", \"GO:0006783\", \"GO:0046501\")"	IEA	IREB2
query_1	1	0.0393976	3	10	1	0.1	0.333333	GO:0060084	GO:BP	synaptic transmission involved in micturition	21029	16912	c(\GO:0007274\", \"GO:0060073\")"	IMP	CHRNA3
query_1	1	0.0393976	3	10	1	0.1	0.333333	GO:0014055	GO:BP	acetylcholine secretion, neurotransmission	21029	5173	c(\GO:0007269\", \"GO:0007271\", \"GO:0061526\")"	ISS	CHRNA3
query_1	1	0.0393976	3	10	1	0.1	0.333333	GO:0014056	GO:BP	regulation of acetylcholine secretion, neurotransmission	21029	5174	c(\GO:0014055\", \"GO:0032222\", \"GO:0043269\", \"GO:0046928\", \"GO:0051952\")"	ISS	CHRNA3
query_1	1	0.0398701	462	23	4	0.173913	0.00865801	GO:0055074	GO:BP	calcium ion homeostasis	21029	16794	c(\GO:0055065\", \"GO:0072507\")"	IBA,IEA,ISS IBA IEA,IDA IBA	ATP2C2,GIPR,DMPK,ATP13A2
query_1	1	0.0399912	459	11	3	0.272727	0.00653595	GO:0023061	GO:BP	signal release	21029	7663	c(\GO:0007267\", \"GO:0032940\")"	IEA,ISS,TAS IEA	CHRNA5,CHRNA3,GIPR
query_1	1	0.0399912	1	32	1	0.03125	1	GO:0034373	GO:BP	intermediate-density lipoprotein particle remodeling	21029	9882	GO:0034370	TAS	LIPC
query_1	1	0.0399912	419	12	3	0.25	0.0071599	GO:0042391	GO:BP	regulation of membrane potential	21029	11729	GO:0065008	IBA IEA,ISS IBA,IEA	CHRNA5,CHRNA3,DMPK
query_1	1	0.0404812	227	78	5	0.0641026	0.0220264	GO:0097529	GO:BP	myeloid leukocyte migration	21029	21890	GO:0050900	IMP,IEA,IMP ISS IEA,IEA,TAS	RIN3,PDGFD,CAMK1D,ITGA1,SFTPD
query_1	1	0.0404812	131	80	4	0.05	0.0305344	GO:0043467	GO:BP	regulation of generation of precursor metabolites and energy	21029	12355	c(\GO:0006091\", \"GO:0031323\")"	IEA,IDA IBA IEA,IMP,ISS IEA	PPP1CB,PPP1R3B,NUPR1,HDAC4
query_1	1	0.0418441	436	12	3	0.25	0.00688073	GO:0050804	GO:BP	modulation of chemical synaptic transmission	21029	15348	c(\GO:0007268\", \"GO:0099177\")"	IEA,ISS,IEA	CHRNA5,CHRNA3,DMPK
query_1	1	0.0418441	437	12	3	0.25	0.00686499	GO:0099177	GO:BP	regulation of trans-synaptic signaling	21029	22321	c(\GO:0010646\", \"GO:0023051\", \"GO:0099537\")"	IEA,ISS,IEA	CHRNA5,CHRNA3,DMPK
query_1	1	0.0418441	63	80	3	0.0375	0.047619	GO:0014910	GO:BP	regulation of smooth muscle cell migration	21029	5336	c(\GO:0014909\", \"GO:0030334\")"	IEA,IEA,IEA	GNA12,PDGFD,HDAC4
query_1	1	0.0418441	1	36	1	0.0277778	1	GO:0060755	GO:BP	negative regulation of mast cell chemotaxis	21029	17525	c(\GO:0002551\", \"GO:0002689\", \"GO:0060753\")"	IMP	RIN3
query_1	1	0.0418441	42	31	2	0.0645161	0.047619	GO:0032881	GO:BP	regulation of polysaccharide metabolic process	21029	9093	c(\GO:0005976\", \"GO:0006109\", \"GO:0060255\")"	IEA,IDA IBA IEA	PPP1CB,PPP1R3B
query_1	1	0.0418441	12	3	1	0.333333	0.0833333	GO:0046501	GO:BP	protoporphyrinogen IX metabolic process	21029	14191	GO:0006778	IEA	IREB2
query_1	1	0.0418441	1719	12	5	0.416667	0.00290867	GO:0051049	GO:BP	regulation of transport	21029	15555	c(\GO:0006810\", \"GO:0032879\")"	IEA,IEA,ISS,TAS IEA,IEA	CHRNA5,ATP2C2,CHRNA3,GIPR,DMPK
query_1	1	0.0418441	487	23	4	0.173913	0.00821355	GO:0072503	GO:BP	cellular divalent inorganic cation homeostasis	21029	20323	c(\GO:0030003\", \"GO:0072507\")"	IBA,IEA,ISS IBA IEA,IDA IMP IBA	ATP2C2,GIPR,DMPK,ATP13A2
query_1	1	0.0435795	4	10	1	0.1	0.25	GO:0061526	GO:BP	acetylcholine secretion	21029	18237	c(\GO:0015870\", \"GO:0023061\")"	ISS	CHRNA3
query_1	1	0.0435795	4	10	1	0.1	0.25	GO:0015870	GO:BP	acetylcholine transport	21029	5536	c(\GO:0015695\", \"GO:0071705\", \"GO:1901374\")"	ISS	CHRNA3
query_1	1	0.0440122	14	3	1	0.333333	0.0714286	GO:0072350	GO:BP	tricarboxylic acid metabolic process	21029	20229	GO:0019752	IBA	IREB2
query_1	1	0.0440122	45	31	2	0.0645161	0.0444444	GO:0005978	GO:BP	glycogen biosynthetic process	21029	2012	c(\GO:0005977\", \"GO:0009250\")"	IEA,IBA IEA	PPP1CB,PPP1R3B
query_1	1	0.0440122	45	31	2	0.0645161	0.0444444	GO:0009250	GO:BP	glucan biosynthetic process	21029	3849	c(\GO:0006073\", \"GO:0033692\")"	IEA,IBA IEA	PPP1CB,PPP1R3B
query_1	1	0.0440122	142	10	2	0.2	0.0140845	GO:0030534	GO:BP	adult behavior	21029	7899	c(\GO:0007610\", \"GO:0032501\")"	IMP,IMP	CHRNA5,CHRNA3
query_1	1	0.0441196	951	88	11	0.125	0.0115668	GO:0007167	GO:BP	enzyme linked receptor protein signaling pathway	21029	3069	GO:0007166	IMP ISS IBA IEA,ISS,TAS,IBA IEA,IBA,IEA,IEA,IBA IEA,ISS IEA,IDA IMP,IEA	BCAR1,CHRNA3,KALRN,PDGFD,LEMD2,NPNT,HHIP,BTC,ITGA1,POU5F1,CYFIP2
query_1	1	0.0442646	507	23	4	0.173913	0.00788955	GO:0072507	GO:BP	divalent inorganic cation homeostasis	21029	20327	c(\GO:0055080\", \"GO:0098771\")"	IBA,IEA,ISS IBA IEA,IDA IMP IBA IEA	ATP2C2,GIPR,DMPK,ATP13A2
query_1	1	0.0445354	2	23	1	0.0434783	0.5	GO:0016243	GO:BP	regulation of autophagosome size	21029	5764	c(\GO:0032535\", \"GO:1905037\")"	IDA IEA	ATP13A2
query_1	1	0.0445354	150	10	2	0.2	0.0133333	GO:0007269	GO:BP	neurotransmitter secretion	21029	3162	c(\GO:0001505\", \"GO:0006836\", \"GO:0007268\", \"GO:0051649\", \"GO:0099643\")"	IEA,ISS	CHRNA5,CHRNA3
query_1	1	0.0445354	2	23	1	0.0434783	0.5	GO:0000296	GO:BP	spermine transport	21029	130	c(\GO:0006812\", \"GO:0015846\")"	IMP	ATP13A2
query_1	1	0.0445354	150	10	2	0.2	0.0133333	GO:0099643	GO:BP	signal release from synapse	21029	22419	c(\GO:0023061\", \"GO:0099536\")"	IEA,ISS	CHRNA5,CHRNA3
query_1	1	0.0445354	2	23	1	0.0434783	0.5	GO:1905123	GO:BP	regulation of glucosylceramidase activity	21029	28035	GO:0051336	IEA	ATP13A2
query_1	1	0.0445354	45	1	1	1	0.0222222	GO:0085029	GO:BP	extracellular matrix assembly	21029	20972	c(\GO:0022607\", \"GO:0030198\")"	IEA	THSD4
query_1	1	0.0459104	65	23	2	0.0869565	0.0307692	GO:0006879	GO:BP	cellular iron ion homeostasis	21029	2824	c(\GO:0046916\", \"GO:0055072\")"	IEA,IMP	IREB2,ATP13A2
query_1	1	0.0459104	19	80	2	0.025	0.105263	GO:1900543	GO:BP	negative regulation of purine nucleotide metabolic process	21029	23877	c(\GO:0006163\", \"GO:0045980\", \"GO:1900542\")"	IMP,ISS IEA	NUPR1,HDAC4
query_1	1	0.0459104	18	84	2	0.0238095	0.111111	GO:1902894	GO:BP	negative regulation of miRNA transcription	21029	26020	c(\GO:0045892\", \"GO:0061614\", \"GO:1902893\")"	IEA,IDA	HDAC4,POU5F1
query_1	1	0.0459104	1	49	1	0.0204082	1	GO:2001161	GO:BP	negative regulation of histone H3-K79 methylation	21029	30341	c(\GO:0031061\", \"GO:0034729\", \"GO:2001160\")"	IEA	MLLT6
query_1	1	0.0461216	10	5	1	0.2	0.1	GO:0071421	GO:BP	manganese ion transmembrane transport	21029	19468	c(\GO:0006828\", \"GO:0098662\")"	IEA	ATP2C2
query_1	1	0.0471265	148	80	4	0.05	0.027027	GO:0010675	GO:BP	regulation of cellular carbohydrate metabolic process	21029	4821	c(\GO:0006109\", \"GO:0031323\", \"GO:0044262\")"	IEA,IDA IBA IEA,IMP,ISS IEA	PPP1CB,PPP1R3B,NUPR1,HDAC4
query_1	1	0.0471265	547	11	3	0.272727	0.00548446	GO:1903530	GO:BP	regulation of secretion by cell	21029	26588	c(\GO:0032940\", \"GO:0050794\", \"GO:0051046\")"	IEA,ISS,TAS IEA	CHRNA5,CHRNA3,GIPR
query_1	1	0.0475549	71	80	3	0.0375	0.0422535	GO:0014909	GO:BP	smooth muscle cell migration	21029	5335	GO:0014812	IEA,IEA,IEA	GNA12,PDGFD,HDAC4
query_1	1	0.0476665	3	18	1	0.0555556	0.333333	GO:0002486	GO:BP	antigen processing and presentation of endogenous peptide antigen via MHC class I via ER pathway, TAP-independent	21029	1132	GO:0002484	IDA	HLA-C
query_1	1	0.0476665	3	18	1	0.0555556	0.333333	GO:0002484	GO:BP	antigen processing and presentation of endogenous peptide antigen via MHC class I via ER pathway	21029	1130	GO:0019885	IDA	HLA-C
query_1	1	0.0478415	20	80	2	0.025	0.1	GO:0045980	GO:BP	negative regulation of nucleotide metabolic process	21029	13700	c(\GO:0006140\", \"GO:0009117\", \"GO:0045934\", \"GO:0045936\", \"GO:0062014\")"	IMP,ISS IEA	NUPR1,HDAC4
query_1	1	0.0482008	4796	81	30	0.37037	0.00625521	GO:0044267	GO:BP	cellular protein metabolic process	21029	12715	c(\GO:0019538\", \"GO:0044260\")"	IEA,TAS,ISS,IDA IBA IEA,IDA IMP IEA,ISS IEA,IMP IGI TAS IEA,IEA,IDA IBA IEA,ISS IEA,IEA,IMP,IDA,IDA IMP IBA,IDA,TAS IEA,IBA IEA,IEA,IMP IBA IEA,TAS,IMP IEA,IBA IEA,IEA,IMP IEA,IDA IBA,IBA,IDA,IDA IMP TAS IEA,IDA IMP IEA,IMP IEA	IREB2,MMP15,CHRNA3,DMPK,GNA12,PPP1CB,ATP13A2,MED24,MSL1,TESK2,PPP1R3B,FLOT1,KANSL1,ZDHHC18,DSP,KALRN,PDGFD,MLLT6,PCGF2,PABPC4,SSH2,CAMK1D,RSRC1,NUPR1,SGF29,BTC,ITGA1,MOCS2,HDAC4,HDAC7
query_1	1	0.0482008	20	81	2	0.0246914	0.1	GO:0070932	GO:BP	histone H3 deacetylation	21029	19161	GO:0016575	IDA IEA,IEA	HDAC4,HDAC7
query_1	1	0.0489096	6326	90	40	0.444444	0.00632311	GO:0032502	GO:BP	developmental process	21029	8814	GO:0008150	IEA,IEP,IEA,IEA,IMP ISS,IEA,ISS IEA,IEA,ISS,IEA,IEA,IEP IBA,ISS TAS IEA,IMP IEA,IBA IEA,ISS,IDA ISS IBA TAS IEA,IMP ISS IEA,IEA,IGI IEA,IEA,IDA,IEA,IMP ISS IEA,IBA IEA,ISS IEA,ISS IEA,IEA,ISS IEA,IEA,IMP,IDA IBA IEA,IMP TAS IEA,IMP IEA,TAS,IDA IMP ISS TAS,IMP IEA,IBA IEA,IEP,IEA	IREB2,MMP15,ATP2C2,CFDP1,CHRNA3,GIPR,DMPK,GNA12,BLOC1S2,CCHCR1,SIX5,MFAP2,TESK2,FLOT1,COL15A1,FGD6,DSP,KALRN,PDGFD,LEMD2,PCGF2,GTF2I,PABPC4,CAMK1D,NAV2,NPNT,ZSCAN21,NUPR1,HHIP,ITGA1,SFTPD,TWIST2,HDAC4,HDAC7,SCGB1A1,POU5F1,C1GALT1,CYFIP2,ADAM19,RERE
query_1	1	0.049534	5	12	1	0.0833333	0.2	GO:0014722	GO:BP	regulation of skeletal muscle contraction by calcium ion signaling	21029	5211	c(\GO:0014819\", \"GO:0019722\")"	IBA IEA	DMPK
query_1	1	0.049534	6	10	1	0.1	0.166667	GO:0032222	GO:BP	regulation of synaptic transmission, cholinergic	21029	8605	c(\GO:0007271\", \"GO:0050804\")"	ISS	CHRNA3
query_1	1	0.049534	6	10	1	0.1	0.166667	GO:1901374	GO:BP	acetate ester transport	21029	24680	GO:0071702	ISS	CHRNA3
query_1	1	0.049534	22	76	2	0.0263158	0.0909091	GO:0032516	GO:BP	positive regulation of phosphoprotein phosphatase activity	21029	8824	c(\GO:0010922\", \"GO:0035307\", \"GO:0043666\")"	IDA,IDA	GNA12,ITGA1
query_1	1	0.00701707	7	31	2	0.0645161	0.285714	GO:0042587	GO:CC	glycogen granule	21672	2042	c(\GO:0005737\", \"GO:0110165\")"	IEA,IEA	PPP1CB,PPP1R3B
query_1	1	0.00701707	16	10	2	0.2	0.125	GO:0005892	GO:CC	acetylcholine-gated channel complex	21672	520	c(\GO:0005887\", \"GO:0034702\", \"GO:0098802\")"	IC IEA,IDA	CHRNA5,CHRNA3
query_1	1	0.00729145	12	22	2	0.0909091	0.166667	GO:0001527	GO:CC	microfibril	21672	159	c(\GO:0031012\", \"GO:0099512\")"	IEA,IDA IBA IEA	THSD4,MFAP2
query_1	1	0.0110375	11	34	2	0.0588235	0.181818	GO:0098691	GO:CC	dopaminergic synapse	21672	3611	GO:0045202	IEA,IDA IMP	CHRNA5,FLOT1
query_1	1	0.0110875	488	41	6	0.146341	0.0122951	GO:0043025	GO:CC	neuronal cell body	21672	2092	c(\GO:0036477\", \"GO:0044297\")"	ISS,IEA,IDA,IDA IEA,ISS IEA,IEA	CHRNA3,DMWD,GNA12,ATP13A2,RIN3,PDE9A
query_1	1	0.0110875	560	66	8	0.121212	0.0142857	GO:0031012	GO:CC	extracellular matrix	21672	1197	GO:0030312	HDA IEA,IEA,IDA HDA IBA IEA,IBA,HDA ISS IBA TAS IEA,HDA,IEA,HDA ISS IEA	THSD4,MMP15,MFAP2,ADAMTSL3,COL15A1,ANXA11,NAV2,NPNT
query_1	1	0.0110875	561	66	8	0.121212	0.0142602	GO:0030312	GO:CC	external encapsulating structure	21672	1093	c(\GO:0071944\", \"GO:0110165\")"	HDA IEA,IEA,IDA HDA IBA IEA,IBA,HDA ISS IBA TAS IEA,HDA,IEA,HDA ISS IEA	THSD4,MMP15,MFAP2,ADAMTSL3,COL15A1,ANXA11,NAV2,NPNT
query_1	1	0.0110875	15	31	2	0.0645161	0.133333	GO:0000164	GO:CC	protein phosphatase type 1 complex	21672	28	c(\GO:0005737\", \"GO:0008287\")"	IEA,IBA IEA	PPP1CB,PPP1R3B
query_1	1	0.0110875	1347	16	6	0.375	0.00445434	GO:0043005	GO:CC	neuron projection	21672	2090	GO:0120025	IBA,IEA,ISS IBA,IEA,IDA,IEA	CHRNA5,BCAR1,CHRNA3,DMWD,GNA12,BLOC1S2
query_1	1	0.0193468	554	41	6	0.146341	0.0108303	GO:0044297	GO:CC	cell body	21672	2302	GO:0110165	ISS,IEA,IDA,IDA IEA,ISS IEA,IEA	CHRNA3,DMWD,GNA12,ATP13A2,RIN3,PDE9A
query_1	1	0.0298626	1	21	1	0.047619	1	GO:0120219	GO:CC	subapical part of cell	21672	3907	GO:0110165	IEA	CROCC
query_1	1	0.0319561	2205	44	12	0.272727	0.00544218	GO:0120025	GO:CC	plasma membrane bounded cell projection	21672	3858	GO:0042995	IBA,IDA IEA,ISS IBA,IEA,IDA IBA IEA,IEA,ISS IEA,IDA IEA,IDA,ISS IEA,IEA,ISS	CHRNA5,BCAR1,CHRNA3,DMWD,GNA12,BLOC1S2,CROCC,ATP13A2,FLOT1,RIN3,PDE9A,FGD6
query_1	1	0.03668	64	24	2	0.0833333	0.03125	GO:0001917	GO:CC	photoreceptor inner segment	21672	191	GO:0110165	IEA,ISS IEA	CROCC,DRAM2
query_1	1	0.03668	421	89	7	0.0786517	0.0166271	GO:0062023	GO:CC	collagen-containing extracellular matrix	21672	2675	GO:0031012	HDA,HDA,HDA ISS TAS IEA,HDA,IEA,HDA ISS IEA,HDA	THSD4,MFAP2,COL15A1,ANXA11,NAV2,NPNT,ADAM19
query_1	1	0.03668	1	40	1	0.025	1	GO:0005582	GO:CC	collagen type XV trimer	21672	245	GO:0098651	TAS	COL15A1
query_1	1	0.03668	692	18	4	0.222222	0.00578035	GO:0098797	GO:CC	plasma membrane protein complex	21672	3624	c(\GO:0005886\", \"GO:0098796\")"	IC IEA,IDA,IBA,IDA IEA	CHRNA5,CHRNA3,GNA12,HLA-C
query_1	1	0.03668	49	31	2	0.0645161	0.0408163	GO:1903293	GO:CC	phosphatase complex	21672	4061	GO:1902494	IDA IEA,IBA IEA	PPP1CB,PPP1R3B
query_1	1	0.03668	2312	44	12	0.272727	0.00519031	GO:0042995	GO:CC	cell projection	21672	2089	GO:0110165	IBA,IDA IEA,ISS IBA,IEA,IDA IBA IEA,IEA,ISS IEA,IDA IEA,IDA,ISS IEA,IEA,ISS	CHRNA5,BCAR1,CHRNA3,DMWD,GNA12,BLOC1S2,CROCC,ATP13A2,FLOT1,RIN3,PDE9A,FGD6
query_1	1	0.03668	31	39	2	0.0512821	0.0645161	GO:1902562	GO:CC	H4 histone acetyltransferase complex	21672	4027	GO:0000123	IDA IBA IEA,IBA	MSL1,KANSL1
query_1	1	0.03668	49	31	2	0.0645161	0.0408163	GO:0008287	GO:CC	protein serine/threonine phosphatase complex	21672	615	GO:1903293	IDA IEA,IBA IEA	PPP1CB,PPP1R3B
query_1	1	0.03668	6181	24	14	0.583333	0.00226501	GO:0071944	GO:CC	cell periphery	21672	3128	GO:0110165	HDA IEA,IBA TAS IC IEA,TAS IEA,IBA IEA,IDA IBA,IDA ISS IBA TAS IEA,IBA TAS IEA,ISS IEA,IDA IBA TAS IEA,IDA TAS NAS IEA,IDA,IDA,IDA HDA IBA IEA,ISS IEA	THSD4,CHRNA5,MMP15,ATP2C2,BCAR1,CHRNA3,GIPR,DMPK,GNA12,HLA-C,PPP1CB,CROCC,MFAP2,DRAM2
query_1	1	0.0366906	82	70	3	0.0428571	0.0365854	GO:0000123	GO:CC	histone acetyltransferase complex	21672	10	c(\GO:0005654\", \"GO:0031248\", \"GO:0140513\")"	IDA IBA IEA,IDA IBA IEA,IDA IBA IEA	MSL1,KANSL1,SGF29
query_1	1	0.0422325	24	72	2	0.0277778	0.0833333	GO:0042611	GO:CC	MHC protein complex	21672	2051	GO:0098797	IDA IEA,IEA	HLA-C,HLA-DQB1
query_1	1	0.0429679	400	34	4	0.117647	0.01	GO:0005765	GO:CC	lysosomal membrane	21672	409	c(\GO:0005764\", \"GO:0098852\")"	IEA,IDA HDA TAS IEA,IEA,HDA	BLOC1S2,ATP13A2,DRAM2,FLOT1
query_1	1	0.0429679	400	34	4	0.117647	0.01	GO:0098852	GO:CC	lytic vacuole membrane	21672	3650	c(\GO:0000323\", \"GO:0005774\")"	IEA,IDA HDA TAS IEA,IEA,HDA	BLOC1S2,ATP13A2,DRAM2,FLOT1
query_1	1	0.0429679	92	70	3	0.0428571	0.0326087	GO:0031248	GO:CC	protein acetyltransferase complex	21672	1256	c(\GO:0140535\", \"GO:1902493\")"	IDA IBA IEA,IDA IBA IEA,IDA IBA IEA	MSL1,KANSL1,SGF29
query_1	1	0.0429679	92	70	3	0.0428571	0.0326087	GO:1902493	GO:CC	acetyltransferase complex	21672	4011	GO:1990234	IDA IBA IEA,IDA IBA IEA,IDA IBA IEA	MSL1,KANSL1,SGF29
query_1	1	0.0434804	1237	45	8	0.177778	0.00646726	GO:0098590	GO:CC	plasma membrane region	21672	3579	c(\GO:0005886\", \"GO:0016020\")"	IEA,IEA,ISS IEA,IBA IEA,ISS IEA,IDA IBA TAS IEA,IEA,IEA	CHRNA5,ATP2C2,CHRNA3,GNA12,DRAM2,FLOT1,PDE9A,DSP
query_1	1	0.0440564	75	90	3	0.0333333	0.04	GO:0000118	GO:CC	histone deacetylase complex	21672	8	c(\GO:0005654\", \"GO:0140513\", \"GO:1902494\")"	IDA IEA,IEA,IEA	HDAC4,HDAC7,RERE
query_1	1	0.0460123	420	34	4	0.117647	0.00952381	GO:0005925	GO:CC	focal adhesion	21672	549	GO:0030055	IDA ISS IBA IEA,HDA,HDA,HDA	BCAR1,GNA12,PPP1CB,FLOT1
query_1	1	0.0476098	428	34	4	0.117647	0.00934579	GO:0030055	GO:CC	cell-substrate junction	21672	1026	GO:0070161	IDA ISS IBA IEA,HDA,HDA,HDA	BCAR1,GNA12,PPP1CB,FLOT1
query_1	1	0.048366	835	41	6	0.146341	0.00718563	GO:0036477	GO:CC	somatodendritic compartment	21672	1960	GO:0110165	ISS,IEA,IDA,IDA IEA,ISS IEA,IEA	CHRNA3,DMWD,GNA12,ATP13A2,RIN3,PDE9A
query_1	1	0.00943371	17	10	2	0.2	0.117647	GO:0022848	GO:MF	acetylcholine-gated cation-selective channel activity	20166	4669	c(\GO:0005231\", \"GO:0099094\", \"GO:1904315\")"	TAS NAS IEA,IDA ISS TAS IEA	CHRNA5,CHRNA3
query_1	1	0.00943371	22	10	2	0.2	0.0909091	GO:0015464	GO:MF	acetylcholine receptor activity	20166	3225	c(\GO:0004888\", \"GO:0098960\")"	IDA,IDA	CHRNA5,CHRNA3
query_1	1	0.0118181	30	10	2	0.2	0.0666667	GO:0005231	GO:MF	excitatory extracellular ligand-gated ion channel activity	20166	1719	GO:0005230	TAS NAS IEA,IDA ISS TAS IEA	CHRNA5,CHRNA3
query_1	1	0.014118	60	10	2	0.2	0.0333333	GO:0022824	GO:MF	transmitter-gated ion channel activity	20166	4655	c(\GO:0005230\", \"GO:0022835\")"	TAS NAS IEA,IDA ISS TAS IEA	CHRNA5,CHRNA3
query_1	1	0.014118	2	5	1	0.2	0.5	GO:0140613	GO:MF	P-type manganese transporter activity	20166	11897	c(\GO:0005384\", \"GO:0015662\", \"GO:0019829\")"	IDA IEA	ATP2C2
query_1	1	0.014118	2	3	1	0.333333	0.5	GO:0030350	GO:MF	iron-responsive element binding	20166	4811	GO:0003729	IMP IBA TAS IEA	IREB2
query_1	1	0.014118	50	10	2	0.2	0.04	GO:0099529	GO:MF	neurotransmitter receptor activity involved in regulation of postsynaptic membrane potential	20166	10445	GO:0098960	TAS NAS IEA,IDA ISS TAS IEA	CHRNA5,CHRNA3
query_1	1	0.014118	65	10	2	0.2	0.0307692	GO:0098960	GO:MF	postsynaptic neurotransmitter receptor activity	20166	10414	GO:0030594	IDA TAS NAS IEA,IDA ISS TAS IEA	CHRNA5,CHRNA3
query_1	1	0.014118	60	10	2	0.2	0.0333333	GO:0022835	GO:MF	transmitter-gated channel activity	20166	4662	c(\GO:0022834\", \"GO:0030594\")"	TAS NAS IEA,IDA ISS TAS IEA	CHRNA5,CHRNA3
query_1	1	0.014118	47	10	2	0.2	0.0425532	GO:1904315	GO:MF	transmitter-gated ion channel activity involved in regulation of postsynaptic membrane potential	20166	12075	c(\GO:0022824\", \"GO:0099529\")"	TAS NAS IEA,IDA ISS TAS IEA	CHRNA5,CHRNA3
query_1	1	0.014118	1	11	1	0.0909091	1	GO:0120022	GO:MF	glucagon family peptide binding	20166	11691	GO:0017046	IPI	GIPR
query_1	1	0.014118	73	10	2	0.2	0.0273973	GO:0005230	GO:MF	extracellular ligand-gated ion channel activity	20166	1718	GO:0015276	TAS NAS IEA,IDA ISS TAS IEA	CHRNA5,CHRNA3
query_1	1	0.014118	92	31	3	0.0967742	0.0326087	GO:0019888	GO:MF	protein phosphatase regulator activity	20166	4605	GO:0019208	IDA,IDA,IEA	DMPK,GNA12,PPP1R3B
query_1	1	0.014118	3	3	1	0.333333	0.333333	GO:0003994	GO:MF	aconitate hydratase activity	20166	658	GO:0016836	IBA	IREB2
query_1	1	0.014118	1	11	1	0.0909091	1	GO:0016519	GO:MF	gastric inhibitory peptide receptor activity	20166	3572	GO:0004930	IDA IBA IEA	GIPR
query_1	1	0.0151194	111	31	3	0.0967742	0.027027	GO:0019208	GO:MF	phosphatase regulator activity	20166	4519	GO:0030234	IDA,IDA,IEA	DMPK,GNA12,PPP1R3B
query_1	1	0.0157807	1	15	1	0.0666667	1	GO:0061632	GO:MF	RNA lariat debranching enzyme activator activity	20166	9624	GO:0008047	IBA	CWF19L1
query_1	1	0.0157807	36	23	2	0.0869565	0.0555556	GO:0140603	GO:MF	obsolete ATP hydrolysis activity	20166	11892	character(0)	IEA,IEA	ATP2C2,ATP13A2
query_1	1	0.0158801	11	81	2	0.0246914	0.181818	GO:0032041	GO:MF	NAD-dependent histone deacetylase activity (H3-K14 specific)	20166	5328	c(\GO:0017136\", \"GO:0031078\")"	IEA,IEA	HDAC4,HDAC7
query_1	1	0.0158801	11	81	2	0.0246914	0.181818	GO:0031078	GO:MF	histone deacetylase activity (H3-K14 specific)	20166	5030	GO:0004407	IEA,IEA	HDAC4,HDAC7
query_1	1	0.0166452	1	19	1	0.0526316	1	GO:0050115	GO:MF	myosin-light-chain-phosphatase activity	20166	8513	GO:0004721	IDA IEA	PPP1CB
query_1	1	0.0205859	107	10	2	0.2	0.0186916	GO:0030594	GO:MF	neurotransmitter receptor activity	20166	4896	GO:0038023	IDA IBA TAS NAS IEA,IDA ISS IBA TAS IEA	CHRNA5,CHRNA3
query_1	1	0.0208952	115	10	2	0.2	0.0173913	GO:0099094	GO:MF	ligand-gated cation channel activity	20166	10420	c(\GO:0005261\", \"GO:0015276\")"	TAS NAS IEA,IDA ISS TAS IEA	CHRNA5,CHRNA3
query_1	1	0.0208952	47	23	2	0.0869565	0.0425532	GO:0019829	GO:MF	ATPase-coupled cation transmembrane transporter activity	20166	4580	c(\GO:0022853\", \"GO:0022890\", \"GO:0042626\")"	IDA IBA IEA,TAS IEA	ATP2C2,ATP13A2
query_1	1	0.0208952	2	14	1	0.0714286	0.5	GO:0031752	GO:MF	D5 dopamine receptor binding	20166	5160	GO:0050780	IBA IEA	GNA12
query_1	1	0.0243026	1240	46	9	0.195652	0.00725806	GO:0030234	GO:MF	enzyme regulator activity	20166	4764	GO:0098772	TAS,IDA,IDA,IBA,TAS IEA,IEA,IMP TAS IEA,ISS IEA,EXP TAS IEA	MMP15,DMPK,GNA12,CWF19L1,FAM13A,PPP1R3B,RIN3,FGD6,KALRN
query_1	1	0.0244277	16	81	2	0.0246914	0.125	GO:0017136	GO:MF	NAD-dependent histone deacetylase activity	20166	3989	c(\GO:0004407\", \"GO:0034979\")"	IEA,IEA	HDAC4,HDAC7
query_1	1	0.0244277	3	12	1	0.0833333	0.333333	GO:0017020	GO:MF	myosin phosphatase regulator activity	20166	3917	GO:0019888	IDA	DMPK
query_1	1	0.0248769	17	81	2	0.0246914	0.117647	GO:0034979	GO:MF	NAD-dependent protein deacetylase activity	20166	6235	GO:0033558	IEA,IEA	HDAC4,HDAC7
query_1	1	0.0248769	145	10	2	0.2	0.0137931	GO:0022834	GO:MF	ligand-gated channel activity	20166	4661	GO:0022836	TAS NAS IEA,IDA ISS TAS IEA	CHRNA5,CHRNA3
query_1	1	0.0248769	145	10	2	0.2	0.0137931	GO:0015276	GO:MF	ligand-gated ion channel activity	20166	3071	c(\GO:0005216\", \"GO:0022834\")"	TAS NAS IEA,IDA ISS TAS IEA	CHRNA5,CHRNA3
query_1	1	0.0248769	2	23	1	0.0434783	0.5	GO:0015203	GO:MF	polyamine transmembrane transporter activity	20166	3013	GO:0022857	IDA IEA	ATP13A2
query_1	1	0.0248769	9	5	1	0.2	0.111111	GO:0005388	GO:MF	P-type calcium transporter activity	20166	1822	c(\GO:0015085\", \"GO:0015662\", \"GO:0019829\")"	IDA IBA IEA	ATP2C2
query_1	1	0.0248769	2	23	1	0.0434783	0.5	GO:0015417	GO:MF	ABC-type polyamine transporter activity	20166	3184	c(\GO:0015203\", \"GO:0140359\")"	IDA IEA	ATP13A2
query_1	1	0.0256876	10	5	1	0.2	0.1	GO:0005384	GO:MF	manganese ion transmembrane transporter activity	20166	1820	GO:0046915	IDA IEA	ATP2C2
query_1	1	0.0256876	173	66	4	0.0606061	0.0231214	GO:0005201	GO:MF	extracellular matrix structural constituent	20166	1693	GO:0005198	RCA,RCA,ISS IBA RCA,RCA	THSD4,MFAP2,COL15A1,NPNT
query_1	1	0.0263529	1	53	1	0.0188679	1	GO:0047992	GO:MF	hydroxylysine kinase activity	20166	8347	c(\GO:0016773\", \"GO:0019202\")"	IDA TAS IEA	HYKK
query_1	1	0.0265099	602	10	3	0.3	0.00498339	GO:0022890	GO:MF	inorganic cation transmembrane transporter activity	20166	4703	c(\GO:0008324\", \"GO:0015318\")"	TAS NAS IEA,IDA IBA IEA,IDA ISS TAS IEA	CHRNA5,ATP2C2,CHRNA3
query_1	1	0.0282832	2	30	1	0.0333333	0.5	GO:0071207	GO:MF	histone pre-mRNA stem-loop binding	20166	9970	GO:0036002	ISS	ERI1
query_1	1	0.0284946	2	31	1	0.0322581	0.5	GO:0050196	GO:MF	[phosphorylase] phosphatase activity	20166	8594	GO:0004721	IEA	PPP1R3B
query_1	1	0.0288166	21	81	2	0.0246914	0.0952381	GO:0004407	GO:MF	histone deacetylase activity	20166	1013	c(\GO:0016811\", \"GO:0033558\")"	IDA IEA,IEA	HDAC4,HDAC7
query_1	1	0.0295123	22	81	2	0.0246914	0.0909091	GO:0033558	GO:MF	protein deacetylase activity	20166	5555	c(\GO:0019213\", \"GO:0140096\")"	IDA TAS IEA,IDA IEA	HDAC4,HDAC7
query_1	1	0.0295123	4	19	1	0.0526316	0.25	GO:0017018	GO:MF	myosin phosphatase activity	20166	3916	GO:0004722	ISS	PPP1CB
query_1	1	0.0295123	1	77	1	0.012987	1	GO:0030366	GO:MF	molybdopterin synthase activity	20166	4821	GO:0016783	IDA TAS IEA	MOCS2
query_1	1	0.0295123	1	74	1	0.0135135	1	GO:0052590	GO:MF	sn-glycerol-3-phosphate:ubiquinone oxidoreductase activity	20166	9268	GO:0004368	IEA	GPD2
query_1	1	0.0295123	655	10	3	0.3	0.00458015	GO:0008324	GO:MF	cation transmembrane transporter activity	20166	2094	GO:0015075	TAS NAS IEA,IDA IBA IEA,IDA ISS TAS IEA	CHRNA5,ATP2C2,CHRNA3
query_1	1	0.0295123	1	74	1	0.0135135	1	GO:0052591	GO:MF	sn-glycerol-3-phosphate:ubiquinone-8 oxidoreductase activity	20166	9269	GO:0052590	IEA	GPD2
query_1	1	0.0295123	25	3	1	0.333333	0.04	GO:0030371	GO:MF	translation repressor activity	20166	4826	GO:0045182	IEA	IREB2
query_1	1	0.0297082	195	33	3	0.0909091	0.0153846	GO:0019902	GO:MF	phosphatase binding	20166	4612	GO:0019899	IPI,IBA,IEA	GNA12,PPP1R3B,PPP1R18
query_1	1	0.0302105	1	83	1	0.0120482	1	GO:0097160	GO:MF	polychlorinated biphenyl binding	20166	10280	GO:0097159	IEA	SCGB1A1
query_1	1	0.0302105	24	81	2	0.0246914	0.0833333	GO:0019789	GO:MF	SUMO transferase activity	20166	4563	GO:0019787	EXP,TAS	HDAC4,HDAC7
query_1	1	0.031257	580	90	8	0.0888889	0.0137931	GO:0003682	GO:MF	chromatin binding	20166	401	GO:0005488	IBA,IBA,IDA IBA,IBA IEA,IEA,IEA,IEA,IEA	MSL1,LEMD2,MLLT6,PCGF2,NUPR1,HDAC4,HDAC7,RERE
query_1	1	0.0318827	4	23	1	0.0434783	0.25	GO:1903135	GO:MF	cupric ion binding	20166	12032	GO:0005507	ISS	ATP13A2
query_1	1	0.0327905	20	5	1	0.2	0.05	GO:0015662	GO:MF	P-type ion transporter activity	20166	3374	c(\GO:0022853\", \"GO:0140358\")"	IDA IBA IEA	ATP2C2
query_1	1	0.0327905	735	10	3	0.3	0.00408163	GO:0015318	GO:MF	inorganic molecular entity transmembrane transporter activity	20166	3106	GO:0022857	TAS NAS IEA,IDA IBA IEA,IDA ISS TAS IEA	CHRNA5,ATP2C2,CHRNA3
query_1	1	0.0327905	20	5	1	0.2	0.05	GO:0140358	GO:MF	P-type transmembrane transporter activity	20166	11817	GO:0042626	IDA IBA IEA	ATP2C2
query_1	1	0.0335046	26	4	1	0.25	0.0384615	GO:0070006	GO:MF	metalloaminopeptidase activity	20166	9783	c(\GO:0004177\", \"GO:0008235\")"	TAS	MMP15
query_1	1	0.0335793	2	53	1	0.0188679	0.5	GO:0019202	GO:MF	amino acid kinase activity	20166	4513	GO:0016301	IDA IBA TAS IEA	HYKK
query_1	1	0.0342236	11	10	1	0.1	0.0909091	GO:0042166	GO:MF	acetylcholine binding	20166	6599	c(\GO:0042165\", \"GO:0043169\")"	IC	CHRNA3
query_1	1	0.0403878	44	3	1	0.333333	0.0227273	GO:0051539	GO:MF	4 iron, 4 sulfur cluster binding	20166	9171	GO:0051536	IBA IEA	IREB2
query_1	1	0.0406955	109	23	2	0.0869565	0.0183486	GO:0042626	GO:MF	ATPase-coupled transmembrane transporter activity	20166	6662	c(\GO:0015399\", \"GO:0140657\")"	IDA IBA IEA,IDA TAS IEA	ATP2C2,ATP13A2
query_1	1	0.0406955	4358	90	30	0.333333	0.00688389	GO:0043169	GO:MF	cation binding	20166	6763	GO:0043167	IEA,TAS IEA,IEA,IC,IEA,IEA,IEA,ISS IEA,IEA,IEA,IEA,IEA,IBA IEA,IEA,IEA,IEA,IEA,IEA,IEA,IEA,IEA,IEA,IDA IEA,TAS IEA,IEA,IDA IEA,IEA,IEA,IEA,IEA	IREB2,MMP15,ATP2C2,CHRNA3,DMPK,GNA12,PPP1CB,ATP13A2,TESK2,ERI1,LIPC,PDE9A,ANXA11,FGD6,KALRN,MLLT6,PCGF2,ZNRD1,EFCAB5,NPNT,ZNF391,ZSCAN21,HHIP,GPD2,ITGA1,HDAC4,HDAC7,C1GALT1,ADAM19,RERE
query_1	1	0.0418134	2	74	1	0.0135135	0.5	GO:0004368	GO:MF	glycerol-3-phosphate dehydrogenase (quinone) activity	20166	984	GO:0016901	TAS IEA	GPD2
query_1	1	0.0418134	2	74	1	0.0135135	0.5	GO:0016901	GO:MF	oxidoreductase activity, acting on the CH-OH group of donors, quinone or similar compound as acceptor	20166	3859	GO:0016614	TAS IEA	GPD2
query_1	1	0.0418134	856	10	3	0.3	0.00350467	GO:0015075	GO:MF	ion transmembrane transporter activity	20166	2901	GO:0022857	TAS NAS IEA,IDA IBA IEA,IDA ISS TAS IEA	CHRNA5,ATP2C2,CHRNA3
query_1	1	0.0422531	38	4	1	0.25	0.0263158	GO:0004177	GO:MF	aminopeptidase activity	20166	825	GO:0008238	TAS	MMP15
query_1	1	0.0443333	9	18	1	0.0555556	0.111111	GO:0046977	GO:MF	TAP binding	20166	7354	GO:0005515	IDA	HLA-C
query_1	1	0.0458294	17	10	1	0.1	0.0588235	GO:0042165	GO:MF	neurotransmitter binding	20166	6598	GO:0005488	IC	CHRNA3
query_1	1	0.0498722	39	5	1	0.2	0.025641	GO:0046915	GO:MF	transition metal ion transmembrane transporter activity	20166	7328	GO:0046873	IDA IEA	ATP2C2
query_1	1	0.0498722	14	14	1	0.0714286	0.0714286	GO:0050780	GO:MF	dopamine receptor binding	20166	9053	GO:0001664	IBA IEA	GNA12
query_1	1	0.0498722	64	3	1	0.333333	0.015625	GO:0016836	GO:MF	hydro-lyase activity	20166	3795	GO:0016835	IBA	IREB2
query_1	1	0.0498722	4269	90	29	0.322222	0.00679316	GO:0046872	GO:MF	metal ion binding	20166	7316	GO:0043169	IEA,TAS IEA,IEA,IEA,IEA,IEA,ISS IEA,IEA,IEA,IEA,IEA,IBA IEA,IEA,IEA,IEA,IEA,IEA,IEA,IEA,IEA,IEA,IDA IEA,TAS IEA,IEA,IDA IEA,IEA,IEA,IEA,IEA	IREB2,MMP15,ATP2C2,DMPK,GNA12,PPP1CB,ATP13A2,TESK2,ERI1,LIPC,PDE9A,ANXA11,FGD6,KALRN,MLLT6,PCGF2,ZNRD1,EFCAB5,NPNT,ZNF391,ZSCAN21,HHIP,GPD2,ITGA1,HDAC4,HDAC7,C1GALT1,ADAM19,RERE
