# Supplementary material for: De novo discovery of traits co-occurring with chronic obstructive pulmonary disease
Source: Life Sci Alliance. 2022 Dec 27;6(3):e202201609. doi: 10.26508/lsa.202201609 (PMC9795035; doi:10.26508/lsa.202201609)
Supplement: Supplementary file 5 [file LSA-2022-01609_TableS5.xlsx]

## Sheet: Cover page
Supplemental tables for:
De novo discovery of traits co-occuring with chronic obstructive pulmonary disease.
Golovina E.(1), Fadason T.(1,2), Jaros R.(1), Kumar H.(3), John J.(3), Burrowes K.(3), Tawhai M.(3), O’Sullivan J.M.(1,2,4,5,6*)
(1) Liggins Institute, University of Auckland, New Zealand
(2) Maurice Wilkins Centre, University of Auckland, New Zealand
(3) Auckland Bioengineering Institute, University of Auckland, New Zealand
(4) MRC Lifecourse Epidemiology Unit, University of Southampton, United Kingdom
(5) Garvan Institute of Medical Research, Sydney, Australia
(6) Singapore Institute for Clinical Sciences, Agency for Science, Technology and Research (A*STAR), Singapore, Singapore
* Corresponding author: Justin M. O’Sullivan (justin.osullivan@auckland.ac.nz)
Supplemental Tables
Supplemental table S1. Datasets and software used in this analysis.
Supplemental table S2. List of COPD-, CAD- and UD-associated GWAS SNPs used in this study.
Supplemental table S3. Spatial COPD-associated eQTL-gene interactions in the lung.
Supplemental table S4. Gene Ontology enrichment analysis results.
Supplemental table S5. COPD-associated biological pathways.
Supplemental table S6. Identified conditions co-occuring with COPD.
Supplemental table S7. Identified significant trait-eQTL-gene associations for COPD.
Supplemental table S8. Identified CAD and UD co-occuring conditions.

## Sheet: S5
Supplemental table S5. COPD-associated biological pathways.
* FDR corrected
query	significant	p_value*	term_size	query_size	intersection_size	precision	recall	term_id	source	term_name	effective_domain_size	source_order	parents	evidence_codes	intersection
query_1	1	1.65809e-12	7559	88	40	0.454545	0.00529171	KEGG:00000	KEGG	KEGG root term	61498	1	character(0)	KEGG,KEGG,KEGG,KEGG,KEGG,KEGG,KEGG,KEGG,KEGG,KEGG,KEGG,KEGG,KEGG,KEGG,KEGG,KEGG,KEGG,KEGG,KEGG,KEGG,KEGG,KEGG,KEGG,KEGG,KEGG,KEGG,KEGG,KEGG,KEGG,KEGG,KEGG,KEGG,KEGG,KEGG,KEGG,KEGG,KEGG,KEGG,KEGG,KEGG	THSD4,CHRNA5,BCAR1,CHRNA3,GIPR,GNA12,HLA-C,PPP1CB,MED24,PPP1R3B,LIPC,FLOT1,COL15A1,PDE9A,ANXA11,DSP,PDGFD,PCGF2,GTF2I,HYKK,ZNRD1,PABPC4,ITPKC,SSH2,CAMK1D,NPNT,NUPR1,HHIP,HLA-DQB1,GPD2,BTC,ITGA1,MOCS2,SFTPD,TWIST2,HDAC4,HDAC7,POU5F1,C1GALT1,CYFIP2
query_1	1	1.26996e-06	207	88	7	0.0795455	0.0338164	KEGG:04810	KEGG	Regulation of actin cytoskeleton	61498	348	KEGG:00000	KEGG,KEGG,KEGG,KEGG,KEGG,KEGG,KEGG	BCAR1,GNA12,PPP1CB,PDGFD,SSH2,ITGA1,CYFIP2
query_1	1	0.000942668	215	18	3	0.166667	0.0139535	KEGG:05163	KEGG	Human cytomegalovirus infection	61498	426	KEGG:00000	KEGG,KEGG,KEGG	BCAR1,GNA12,HLA-C
query_1	1	0.000942668	336	11	3	0.272727	0.00892857	KEGG:04080	KEGG	Neuroactive ligand-receptor interaction	61498	247	KEGG:00000	KEGG,KEGG,KEGG	CHRNA5,CHRNA3,GIPR
query_1	1	0.0012279	131	34	3	0.0882353	0.0229008	KEGG:04910	KEGG	Insulin signaling pathway	61498	349	KEGG:00000	KEGG,KEGG,KEGG	PPP1CB,PPP1R3B,FLOT1
query_1	1	0.00188276	192	76	4	0.0526316	0.0208333	KEGG:04510	KEGG	Focal adhesion	61498	296	KEGG:00000	KEGG,KEGG,KEGG,KEGG	BCAR1,PPP1CB,PDGFD,ITGA1
query_1	1	0.00544596	161	51	3	0.0588235	0.0186335	KEGG:04022	KEGG	cGMP-PKG signaling pathway	61498	235	KEGG:00000	KEGG,KEGG,KEGG	GNA12,PPP1CB,GTF2I
query_1	1	0.00843737	34	72	2	0.0277778	0.0588235	KEGG:05330	KEGG	Allograft rejection	61498	468	KEGG:00000	KEGG,KEGG	HLA-C,HLA-DQB1
query_1	1	0.00843737	137	78	3	0.0384615	0.0218978	KEGG:04145	KEGG	Phagosome	61498	265	KEGG:00000	KEGG,KEGG,KEGG	HLA-C,HLA-DQB1,SFTPD
query_1	1	0.00843737	126	19	2	0.105263	0.015873	KEGG:04270	KEGG	Vascular smooth muscle contraction	61498	281	KEGG:00000	KEGG,KEGG	GNA12,PPP1CB
query_1	1	0.00898303	40	72	2	0.0277778	0.05	KEGG:04940	KEGG	Type I diabetes mellitus	61498	376	KEGG:00000	KEGG,KEGG	HLA-C,HLA-DQB1
query_1	1	0.00898303	152	19	2	0.105263	0.0131579	KEGG:04218	KEGG	Cellular senescence	61498	278	KEGG:00000	KEGG,KEGG	HLA-C,PPP1CB
query_1	1	0.00898303	37	72	2	0.0277778	0.0540541	KEGG:05332	KEGG	Graft-versus-host disease	61498	469	KEGG:00000	KEGG,KEGG	HLA-C,HLA-DQB1
query_1	1	0.0101901	103	31	2	0.0645161	0.0194175	KEGG:04931	KEGG	Insulin resistance	61498	370	KEGG:00000	KEGG,KEGG	PPP1CB,PPP1R3B
query_1	1	0.010628	86	1	1	1	0.0116279	KEGG:04350	KEGG	TGF-beta signaling pathway	61498	287	KEGG:00000	KEGG	THSD4
query_1	1	0.010741	49	72	2	0.0277778	0.0408163	KEGG:05320	KEGG	Autoimmune thyroid disease	61498	464	KEGG:00000	KEGG,KEGG	HLA-C,HLA-DQB1
query_1	1	0.010741	228	62	3	0.0483871	0.0131579	KEGG:04020	KEGG	Calcium signaling pathway	61498	234	KEGG:00000	KEGG,KEGG,KEGG	PDGFD,ITPKC,CAMK1D
query_1	1	0.010741	177	81	3	0.037037	0.0169492	KEGG:05034	KEGG	Alcoholism	61498	404	KEGG:00000	KEGG,KEGG,KEGG	PPP1CB,HDAC4,HDAC7
query_1	1	0.0109911	55	72	2	0.0277778	0.0363636	KEGG:05416	KEGG	Viral myocarditis	61498	475	KEGG:00000	KEGG,KEGG	HLA-C,HLA-DQB1
query_1	1	0.0109911	210	71	3	0.0422535	0.0142857	KEGG:04024	KEGG	cAMP signaling pathway	61498	236	KEGG:00000	KEGG,KEGG,KEGG	GIPR,PPP1CB,HHIP
query_1	1	0.0119474	194	81	3	0.037037	0.0154639	KEGG:05203	KEGG	Viral carcinogenesis	61498	437	KEGG:00000	KEGG,KEGG,KEGG	HLA-C,HDAC4,HDAC7
query_1	1	0.0143694	87	56	2	0.0357143	0.0229885	KEGG:03015	KEGG	mRNA surveillance pathway	61498	208	KEGG:00000	KEGG,KEGG	PPP1CB,PABPC4
query_1	1	0.0143694	67	72	2	0.0277778	0.0298507	KEGG:04612	KEGG	Antigen processing and presentation	61498	305	KEGG:00000	KEGG,KEGG	HLA-C,HLA-DQB1
query_1	1	0.0187393	75	76	2	0.0263158	0.0266667	KEGG:05412	KEGG	Arrhythmogenic right ventricular cardiomyopathy	61498	472	KEGG:00000	KEGG,KEGG	DSP,ITGA1
query_1	1	0.0214096	82	76	2	0.0263158	0.0243902	KEGG:04512	KEGG	ECM-receptor interaction	61498	297	KEGG:00000	KEGG,KEGG	NPNT,ITGA1
query_1	1	0.0224906	139	47	2	0.0425532	0.0143885	KEGG:04072	KEGG	Phospholipase D signaling pathway	61498	245	KEGG:00000	KEGG,KEGG	GNA12,PDGFD
query_1	1	0.0242692	91	76	2	0.0263158	0.021978	KEGG:04640	KEGG	Hematopoietic cell lineage	61498	316	KEGG:00000	KEGG,KEGG	HLA-DQB1,ITGA1
query_1	1	0.0355521	7	77	1	0.012987	0.142857	KEGG:04122	KEGG	Sulfur relay system	61498	255	KEGG:00000	KEGG	MOCS2
query_1	1	0.0357494	72	8	1	0.125	0.0138889	KEGG:05100	KEGG	Bacterial invasion of epithelial cells	61498	405	KEGG:00000	KEGG	BCAR1
query_1	1	0.0357494	477	19	2	0.105263	0.00419287	KEGG:05168	KEGG	Herpes simplex virus 1 infection	61498	431	KEGG:00000	KEGG,KEGG	HLA-C,PPP1CB
query_1	1	0.0363958	148	62	2	0.0322581	0.0135135	KEGG:04921	KEGG	Oxytocin signaling pathway	61498	360	KEGG:00000	KEGG,KEGG	PPP1CB,CAMK1D
query_1	1	0.0378729	203	47	2	0.0425532	0.00985222	KEGG:04015	KEGG	Rap1 signaling pathway	61498	232	KEGG:00000	KEGG,KEGG	BCAR1,PDGFD
query_1	1	0.042497	143	72	2	0.0277778	0.013986	KEGG:04514	KEGG	Cell adhesion molecules	61498	298	KEGG:00000	KEGG,KEGG	HLA-C,HLA-DQB1
query_1	1	0.042497	56	14	1	0.0714286	0.0178571	KEGG:04730	KEGG	Long-term depression	61498	342	KEGG:00000	KEGG	GNA12
query_1	1	0.0450032	113	8	1	0.125	0.00884956	KEGG:04935	KEGG	Growth hormone synthesis, secretion and action	61498	374	KEGG:00000	KEGG	BCAR1
query_1	1	0.0450032	131	84	2	0.0238095	0.0152672	KEGG:04550	KEGG	Signaling pathways regulating pluripotency of stem cells	61498	302	KEGG:00000	KEGG,KEGG	PCGF2,POU5F1
query_1	1	0.0450032	110	8	1	0.125	0.00909091	KEGG:04670	KEGG	Leukocyte transendothelial migration	61498	326	KEGG:00000	KEGG	BCAR1
query_1	1	0.0496603	132	8	1	0.125	0.00757576	KEGG:05135	KEGG	Yersinia infection	61498	414	KEGG:00000	KEGG	BCAR1
query_1	1	0.0496603	108	10	1	0.1	0.00925926	KEGG:04725	KEGG	Cholinergic synapse	61498	338	KEGG:00000	KEGG	CHRNA3
query_1	1	0.0496603	1457	87	6	0.0689655	0.00411805	KEGG:01100	KEGG	Metabolic pathways	61498	179	KEGG:00000	KEGG,KEGG,KEGG,KEGG,KEGG,KEGG	LIPC,PDE9A,HYKK,ITPKC,MOCS2,C1GALT1
query_1	1	0.0284295	45	2	1	0.5	0.0222222	KEGG:04672	KEGG	Intestinal immune network for IgA production	8014	324	KEGG:00000	KEGG	HLA-DQB1
query_1	1	0.0339109	62	2	1	0.5	0.016129	KEGG:05321	KEGG	Inflammatory bowel disease	8014	462	KEGG:00000	KEGG	HLA-DQB1
query_1	1	0.0339109	123	1	1	1	0.00813008	KEGG:04650	KEGG	Natural killer cell mediated cytotoxicity	8014	314	KEGG:00000	KEGG	HLA-C
query_1	1	0.0340099	202	1	1	1	0.0049505	KEGG:05203	KEGG	Viral carcinogenesis	8014	434	KEGG:00000	KEGG	HLA-C
query_1	1	0.0340099	210	1	1	1	0.0047619	KEGG:05170	KEGG	Human immunodeficiency virus 1 infection	8014	430	KEGG:00000	KEGG	HLA-C
query_1	1	0.0340099	88	2	1	0.5	0.0113636	KEGG:05323	KEGG	Rheumatoid arthritis	8014	464	KEGG:00000	KEGG	HLA-DQB1
query_1	1	0.0340099	194	1	1	1	0.00515464	KEGG:05167	KEGG	Kaposi sarcoma-associated herpesvirus infection	8014	427	KEGG:00000	KEGG	HLA-C
query_1	1	0.0340099	223	1	1	1	0.0044843	KEGG:05163	KEGG	Human cytomegalovirus infection	8014	423	KEGG:00000	KEGG	HLA-C
query_1	1	0.0340099	87	2	1	0.5	0.0114943	KEGG:05150	KEGG	Staphylococcus aureus infection	8014	418	KEGG:00000	KEGG	HLA-DQB1
query_1	1	0.0340099	109	2	1	0.5	0.00917431	KEGG:05145	KEGG	Toxoplasmosis	8014	416	KEGG:00000	KEGG	HLA-DQB1
query_1	1	0.0340099	72	2	1	0.5	0.0138889	KEGG:05140	KEGG	Leishmaniasis	8014	412	KEGG:00000	KEGG	HLA-DQB1
query_1	1	0.0340099	105	2	1	0.5	0.00952381	KEGG:04659	KEGG	Th17 cell differentiation	8014	317	KEGG:00000	KEGG	HLA-DQB1
query_1	1	0.0340099	89	2	1	0.5	0.011236	KEGG:04658	KEGG	Th1 and Th2 cell differentiation	8014	316	KEGG:00000	KEGG	HLA-DQB1
query_1	1	0.0340099	95	2	1	0.5	0.0105263	KEGG:04640	KEGG	Hematopoietic cell lineage	8014	313	KEGG:00000	KEGG	HLA-DQB1
query_1	1	0.0340099	156	1	1	1	0.00641026	KEGG:04218	KEGG	Cellular senescence	8014	275	KEGG:00000	KEGG	HLA-C
query_1	1	0.0369131	251	1	1	1	0.00398406	KEGG:04144	KEGG	Endocytosis	8014	261	KEGG:00000	KEGG	HLA-C
query_1	1	0.0371797	132	2	1	0.5	0.00757576	KEGG:05322	KEGG	Systemic lupus erythematosus	8014	463	KEGG:00000	KEGG	HLA-DQB1
query_1	1	0.0441665	168	2	1	0.5	0.00595238	KEGG:05164	KEGG	Influenza A	8014	424	KEGG:00000	KEGG	HLA-DQB1
query_1	1	0.0441665	331	1	1	1	0.00302115	KEGG:05165	KEGG	Human papillomavirus infection	8014	425	KEGG:00000	KEGG	HLA-C
query_1	1	0.0445494	175	2	1	0.5	0.00571429	KEGG:05152	KEGG	Tuberculosis	8014	419	KEGG:00000	KEGG	HLA-DQB1
