# Supplementary material for: De novo discovery of traits co-occurring with chronic obstructive pulmonary disease
Source: Life Sci Alliance. 2022 Dec 27;6(3):e202201609. doi: 10.26508/lsa.202201609 (PMC9795035; doi:10.26508/lsa.202201609)
Supplement: Supplementary file 6 [file LSA-2022-01609_TableS6.xlsx]

## Sheet: Cover page
Supplemental tables for:
De novo discovery of traits co-occuring with chronic obstructive pulmonary disease.
Golovina E.(1), Fadason T.(1,2), Jaros R.(1), Kumar H.(3), John J.(3), Burrowes K.(3), Tawhai M.(3), O’Sullivan J.M.(1,2,4,5,6*)
(1) Liggins Institute, University of Auckland, New Zealand
(2) Maurice Wilkins Centre, University of Auckland, New Zealand
(3) Auckland Bioengineering Institute, University of Auckland, New Zealand
(4) MRC Lifecourse Epidemiology Unit, University of Southampton, United Kingdom
(5) Garvan Institute of Medical Research, Sydney, Australia
(6) Singapore Institute for Clinical Sciences, Agency for Science, Technology and Research (A*STAR), Singapore, Singapore
* Corresponding author: Justin M. O’Sullivan (justin.osullivan@auckland.ac.nz)
Supplemental Tables
Supplemental table S1. Datasets and software used in this analysis.
Supplemental table S2. List of COPD-, CAD- and UD-associated GWAS SNPs used in this study.
Supplemental table S3. Spatial COPD-associated eQTL-gene interactions in the lung.
Supplemental table S4. Gene Ontology enrichment analysis results.
Supplemental table S5. COPD-associated biological pathways.
Supplemental table S6. Identified conditions co-occuring with COPD.
Supplemental table S7. Identified significant trait-eQTL-gene associations for COPD.
Supplemental table S8. Identified CAD and UD co-occuring conditions.

## Sheet: S6
Supplemental table S6. Identified conditions co-occuring with COPD.
level	trait	total_GWAS_SNPs	trait_SNPs	eQTLs_in_catalog	trait_eQTLs	pval	adj_pval	sim_count	sim_pval
level0	Pulmonary function	168713	62	1346	9	1.77117e-09	1.11938e-06	3	0.004
level0	Chronic obstructive pulmonary disease	168713	207	1346	61	1.70708e-76	1.07888e-73	24	0.025
level0	Idiopathic membranous nephropathy	168713	21	1346	5	5.87091e-07	0.000371042	15	0.016
level0	Parkinson's disease	168713	231	1346	14	7.55331e-09	4.77369e-06	26	0.027
level0	Pulmonary function (smoking interaction)	168713	44	1346	8	2.20948e-09	1.39639e-06	1	0.002
level0	Drug-induced Stevens-Johnson syndrome or toxic epidermal necrolysis (SJS/TEN)	168713	10	1346	3	5.83079e-05	0.0368506	3	0.004
level0	Post bronchodilator FEV1/FVC ratio	168713	1627	1346	139	2.071e-95	1.30887e-92	55	0.056
level0	Post bronchodilator FEV1	168713	1182	1346	145	5.24675e-122	3.31594e-119	68	0.069
level0	Coronary artery disease	168713	902	1346	22	5.67473e-06	0.00358643	31	0.032
level0	Brain region volumes	168713	828	1346	22	1.46356e-06	0.00092497	30	0.031
level0	Smoking behaviour (cigarettes smoked per day)	168713	83	1346	8	3.73647e-07	0.000236145	17	0.018
level0	Neuroticism	168713	1004	1346	26	2.75724e-07	0.000174258	22	0.023
level0	Chronic obstructive pulmonary disease-related biomarkers	168713	34	1346	7	9.03005e-09	5.70699e-06	1	0.002
level0	Cortical surface area (global PC1)	168713	15	1346	4	5.13262e-06	0.00324382	9	0.01
level0	Lung function (FVC)	168713	769	1346	20	5.89219e-06	0.00372387	6	0.007
level0	FEV1	168713	206	1346	18	1.21857e-13	7.70134e-11	1	0.002
level0	Lung function (FEV1)	168713	99	1346	11	5.32216e-10	3.3636e-07	5	0.006
level0	Lung function (FEV1/FVC)	168713	917	1346	64	6.14326e-39	3.88254e-36	17	0.018
level0	Waist circumference adjusted for BMI (joint analysis main effects and physical activity interaction)	168713	116	1346	7	4.4388e-05	0.0280532	4	0.005
level0	Post bronchodilator FEV1/FVC ratio in COPD	168713	473	1346	34	9.66157e-22	6.10611e-19	47	0.048
level0	Waist circumference adjusted for BMI in active individuals	168713	108	1346	7	2.80474e-05	0.0177259	5	0.006
level0	Pre bronchodilator FEV1	168713	12	1346	6	2.26177e-10	1.42944e-07	26	0.027
level0	Pre bronchodilator FEV1/FVC ratio	168713	12	1346	6	2.26177e-10	1.42944e-07	26	0.027
level0	White blood cell count (lymphocyte)	168713	2	1346	2	6.36023e-05	0.0401967	9	0.01
level0	Peak expiratory flow	168713	133	1346	19	2.46498e-18	1.55787e-15	3	0.004
level0	White matter microstructure (mode of anisotropy)	168713	99	1346	9	1.1612e-07	7.33879e-05	9	0.01
level0	General factor of neuroticism	168713	308	1346	29	5.45741e-22	3.44908e-19	33	0.034
level0	Asthma (adult onset)	168713	141	1346	8	1.99687e-05	0.0126202	10	0.011
level0	Chronic obstructive pulmonary disease or high blood pressure (pleiotropy)	168713	22	1346	8	4.65628e-12	2.94277e-09	2	0.003
level0	Chronic obstructive pulmonary disease or coronary artery disease (pleiotropy)	168713	3	1346	3	5.06674e-07	0.000320218	0	0.001
level0	Chronic obstructive pulmonary disease or resting heart rate (pleiotropy)	168713	21	1346	4	2.16618e-05	0.0136903	0	0.001
level0	Left‚Äìright brain asymmetry	168713	27	1346	4	6.11448e-05	0.0386435	0	0.001
level0	Chronic obstructive pulmonary disease x ever smoker interaction (2df)	168713	48	1346	14	1.4842e-18	9.38015e-16	0	0.001
level0	Chronic obstructive pulmonary disease x ever smoker interaction (main effect)	168713	32	1346	8	1.42715e-10	9.01959e-08	1	0.002
level0	Chronic obstructive pulmonary disease in ever smokers	168713	33	1346	10	7.92186e-14	5.00662e-11	0	0.001
level0	Chronic obstructive pulmonary disease x current smoker interaction (main effect)	168713	54	1346	15	2.02423e-19	1.27931e-16	0	0.001
level0	Chronic obstructive pulmonary disease in non-current smokers	168713	54	1346	15	2.02423e-19	1.27931e-16	0	0.001
level0	Chronic obstructive pulmonary disease in never smokers	168713	32	1346	8	1.42715e-10	9.01959e-08	1	0.002
level0	Chronic obstructive pulmonary disease x current smoker interaction (2df)	168713	55	1346	16	5.48482e-21	3.46641e-18	0	0.001
level1	Post bronchodilator FEV1	168713	1182	762	109	3.88419e-105	1.62748e-102	102	0.103
level1	Post bronchodilator FEV1/FVC ratio	168713	1627	762	78	1.65631e-53	6.93992e-51	61	0.062
level1	Atopic asthma	168713	198	762	7	3.76486e-05	0.0157748	12	0.013
level1	Parental lifespan	168713	19	762	3	8.42544e-05	0.0353026	0	0.001
level1	Alzheimer's disease or family history of Alzheimer's disease	168713	309	762	9	1.41288e-05	0.00591995	16	0.017
level1	Carotenoid levels	168713	3	762	2	6.09341e-05	0.0255314	11	0.012
level2	Parkinson's disease	168713	231	1474	10	4.32814e-05	0.0308163	194	0.195
level2	Blood protein levels	168713	3396	1474	57	3.72233e-06	0.0026503	119	0.12
level2	Hypertriglyceridemia	168713	43	1474	6	2.03621e-06	0.00144978	36	0.037
level2	Depressed affect	168713	157	1474	9	1.15381e-05	0.00821511	178	0.179
level2	Neuroticism	168713	1004	1474	23	3.88321e-05	0.0276485	184	0.185
level2	White matter microstructure (fractional anisotropy)	168713	240	1474	11	1.07195e-05	0.00763231	164	0.165
level3	Skin colour saturation	168713	11	1986	5	9.79551e-08	7.76784e-05	433	0.434
level3	White blood cell count	168713	1910	1986	50	2.64547e-07	0.000209786	645	0.645
level3	Estimated glomerular filtration rate	168713	1140	1986	32	9.06547e-06	0.00718892	52	0.053
level3	Red vs. brown/black hair color	168713	40	1986	6	7.19641e-06	0.00570675	441	0.442
level3	Plasma anastrozole concentration in anastrozole-treated estrogen receptor positive breast cancer	168713	47	1986	11	6.91403e-12	5.48283e-09	364	0.365
level4	Multiple sclerosis	168713	616	2932	26	4.25162e-05	0.0431114	137	0.138
level4	Platelet count	168713	1841	2932	63	5.40956e-07	0.000548529	253	0.254
level4	Mean corpuscular hemoglobin	168713	2074	2932	93	4.81533e-16	4.88275e-13	268	0.269
level4	Mean corpuscular volume	168713	1739	2932	83	5.90463e-16	5.9873e-13	361	0.362
level4	Red blood cell count	168713	2144	2932	67	5.08361e-06	0.00515478	96	0.097
level4	White blood cell count	168713	1910	2932	65	4.35669e-07	0.000441768	616	0.616
level4	Eosinophil counts	168713	1647	2932	53	2.1758e-05	0.0220626	167	0.168
level4	Vitiligo	168713	89	2932	10	3.61639e-06	0.00366702	79	0.08
level4	Urinary metabolites	168713	20	2932	5	1.97003e-05	0.0199761	68	0.069
level4	Serum metabolite levels	168713	614	2932	36	4.78774e-10	4.85476e-07	293	0.294
level4	Red cell distribution width	168713	1702	2932	81	1.54302e-15	1.56462e-12	724	0.724
level4	Alzheimer's disease in APOE e4- carriers	168713	31	2932	6	1.38981e-05	0.0140927	40	0.041
level4	Blood metabolite levels	168713	200	2932	16	5.58919e-07	0.000566744	187	0.188
level4	Urinary metabolite levels in chronic kidney disease	168713	167	2932	16	4.70311e-08	4.76895e-05	84	0.085
level4	Basophil percentage of white cells	168713	216	2932	16	1.54826e-06	0.00156994	67	0.068
level4	Lymphocyte counts	168713	1252	2932	51	3.93832e-08	3.99345e-05	291	0.292
level4	Urinary metabolite ratios in chronic kidney disease	168713	6	2932	4	1.32782e-06	0.00134641	14	0.015
level4	Mean reticulocyte volume	168713	683	2932	28	3.67804e-05	0.0372953	7	0.008
