# Supplementary material for: De novo discovery of traits co-occurring with chronic obstructive pulmonary disease
Source: Life Sci Alliance. 2022 Dec 27;6(3):e202201609. doi: 10.26508/lsa.202201609 (PMC9795035; doi:10.26508/lsa.202201609)
Supplement: Supplementary file 7 [file LSA-2022-01609_TableS7.xlsx]

## Sheet: Cover page
Supplemental tables for:
De novo discovery of traits co-occuring with chronic obstructive pulmonary disease.
Golovina E.(1), Fadason T.(1,2), Jaros R.(1), Kumar H.(3), John J.(3), Burrowes K.(3), Tawhai M.(3), O’Sullivan J.M.(1,2,4,5,6*)
(1) Liggins Institute, University of Auckland, New Zealand
(2) Maurice Wilkins Centre, University of Auckland, New Zealand
(3) Auckland Bioengineering Institute, University of Auckland, New Zealand
(4) MRC Lifecourse Epidemiology Unit, University of Southampton, United Kingdom
(5) Garvan Institute of Medical Research, Sydney, Australia
(6) Singapore Institute for Clinical Sciences, Agency for Science, Technology and Research (A*STAR), Singapore, Singapore
* Corresponding author: Justin M. O’Sullivan (justin.osullivan@auckland.ac.nz)
Supplemental Tables
Supplemental table S1. Datasets and software used in this analysis.
Supplemental table S2. List of COPD-, CAD- and UD-associated GWAS SNPs used in this study.
Supplemental table S3. Spatial COPD-associated eQTL-gene interactions in the lung.
Supplemental table S4. Gene Ontology enrichment analysis results.
Supplemental table S5. COPD-associated biological pathways.
Supplemental table S6. Identified conditions co-occuring with COPD.
Supplemental table S7. Identified significant trait-eQTL-gene associations for COPD.
Supplemental table S8. Identified CAD and UD co-occuring conditions.

## Sheet: S7
Supplemental table S7. Identified significant trait-eQTL-gene associations for COPD.
level	SNP	trait	gene	eQTL_type
level 0	rs2869967	Pulmonary function	FAM13A	spatial
level 0	rs2869967	Pulmonary function (smoking interaction)	FAM13A	spatial
level 0	rs2869967	Post bronchodilator FEV1/FVC ratio	FAM13A	spatial
level 0	rs2869967	Post bronchodilator FEV1	FAM13A	spatial
level 0	rs2277027	Pulmonary function	CTB-47B11.3	spatial
level 0	rs2277027	Pulmonary function	ADAM19	spatial
level 0	rs2277027	Pulmonary function (smoking interaction)	CTB-47B11.3	spatial
level 0	rs2277027	Pulmonary function (smoking interaction)	ADAM19	spatial
level 0	rs2277027	Chronic obstructive pulmonary disease x ever smoker interaction (2df)	CTB-47B11.3	spatial
level 0	rs2277027	Chronic obstructive pulmonary disease x ever smoker interaction (2df)	ADAM19	spatial
level 0	rs2277027	Chronic obstructive pulmonary disease x ever smoker interaction (main effect)	CTB-47B11.3	spatial
level 0	rs2277027	Chronic obstructive pulmonary disease x ever smoker interaction (main effect)	ADAM19	spatial
level 0	rs2277027	Chronic obstructive pulmonary disease x current smoker interaction (main effect)	CTB-47B11.3	spatial
level 0	rs2277027	Chronic obstructive pulmonary disease x current smoker interaction (main effect)	ADAM19	spatial
level 0	rs2277027	Chronic obstructive pulmonary disease in non-current smokers	CTB-47B11.3	spatial
level 0	rs2277027	Chronic obstructive pulmonary disease in non-current smokers	ADAM19	spatial
level 0	rs2277027	Chronic obstructive pulmonary disease in never smokers	CTB-47B11.3	spatial
level 0	rs2277027	Chronic obstructive pulmonary disease in never smokers	ADAM19	spatial
level 0	rs2277027	Chronic obstructive pulmonary disease x current smoker interaction (2df)	CTB-47B11.3	spatial
level 0	rs2277027	Chronic obstructive pulmonary disease x current smoker interaction (2df)	ADAM19	spatial
level 0	rs7068966	Pulmonary function	CAMK1D	spatial
level 0	rs7068966	Chronic obstructive pulmonary disease	CAMK1D	spatial
level 0	rs7068966	Pulmonary function (smoking interaction)	CAMK1D	spatial
level 0	rs7068966	Lung function (FEV1/FVC)	CAMK1D	spatial
level 0	rs2284746	Pulmonary function	CROCC	spatial
level 0	rs2284746	Pulmonary function	RP1-37C10.3	spatial
level 0	rs2284746	Pulmonary function	ATP13A2	spatial
level 0	rs2284746	Pulmonary function	MFAP2	spatial
level 0	rs2284746	Pulmonary function (smoking interaction)	CROCC	spatial
level 0	rs2284746	Pulmonary function (smoking interaction)	RP1-37C10.3	spatial
level 0	rs2284746	Pulmonary function (smoking interaction)	ATP13A2	spatial
level 0	rs2284746	Pulmonary function (smoking interaction)	MFAP2	spatial
level 0	rs2284746	Lung function (FEV1/FVC)	CROCC	spatial
level 0	rs2284746	Lung function (FEV1/FVC)	RP1-37C10.3	spatial
level 0	rs2284746	Lung function (FEV1/FVC)	ATP13A2	spatial
level 0	rs2284746	Lung function (FEV1/FVC)	MFAP2	spatial
level 0	rs2865531	Pulmonary function	CFDP1	spatial
level 0	rs2865531	Pulmonary function	BCAR1	spatial
level 0	rs2865531	Pulmonary function (smoking interaction)	CFDP1	spatial
level 0	rs2865531	Pulmonary function (smoking interaction)	BCAR1	spatial
level 0	rs12447804	Pulmonary function	MMP15	spatial
level 0	rs12447804	Pulmonary function (smoking interaction)	MMP15	spatial
level 0	rs1551943	Pulmonary function	ITGA1	spatial
level 0	rs1551943	Pulmonary function	MOCS2	spatial
level 0	rs1551943	Chronic obstructive pulmonary disease	ITGA1	spatial
level 0	rs1551943	Chronic obstructive pulmonary disease	MOCS2	spatial
level 0	rs1551943	Lung function (FEV1/FVC)	ITGA1	spatial
level 0	rs1551943	Lung function (FEV1/FVC)	MOCS2	spatial
level 0	rs2036527	Pulmonary function	CHRNA5	spatial
level 0	rs2036527	Post bronchodilator FEV1/FVC ratio	CHRNA5	spatial
level 0	rs2036527	Post bronchodilator FEV1	CHRNA5	spatial
level 0	rs2036527	Post bronchodilator FEV1/FVC ratio in COPD	CHRNA5	spatial
level 0	rs2036527	Pre bronchodilator FEV1	CHRNA5	spatial
level 0	rs2036527	Pre bronchodilator FEV1/FVC ratio	CHRNA5	spatial
level 0	rs10516526	Pulmonary function	NPNT	spatial
level 0	rs10516526	Lung function (FVC)	NPNT	spatial
level 0	rs10516526	Lung function (FEV1)	NPNT	spatial
level 0	rs8034191	Chronic obstructive pulmonary disease	CHRNA5	spatial
level 0	rs8034191	Post bronchodilator FEV1/FVC ratio	CHRNA5	spatial
level 0	rs8034191	Post bronchodilator FEV1	CHRNA5	spatial
level 0	rs8034191	Smoking behaviour (cigarettes smoked per day)	CHRNA5	spatial
level 0	rs8034191	Post bronchodilator FEV1/FVC ratio in COPD	CHRNA5	spatial
level 0	rs8034191	Pre bronchodilator FEV1	CHRNA5	spatial
level 0	rs8034191	Pre bronchodilator FEV1/FVC ratio	CHRNA5	spatial
level 0	rs1964516	Chronic obstructive pulmonary disease	FAM13A	spatial
level 0	rs1964516	Post bronchodilator FEV1/FVC ratio	FAM13A	spatial
level 0	rs1964516	Post bronchodilator FEV1	FAM13A	spatial
level 0	rs7937	Chronic obstructive pulmonary disease	C19orf54	spatial
level 0	rs7937	Post bronchodilator FEV1/FVC ratio	C19orf54	spatial
level 0	rs7937	Post bronchodilator FEV1	C19orf54	spatial
level 0	rs7671167	Chronic obstructive pulmonary disease	FAM13A	spatial
level 0	rs7671167	Post bronchodilator FEV1/FVC ratio	FAM13A	spatial
level 0	rs7671167	Post bronchodilator FEV1	FAM13A	spatial
level 0	rs13180	Chronic obstructive pulmonary disease	IREB2	spatial
level 0	rs13180	Post bronchodilator FEV1/FVC ratio	IREB2	spatial
level 0	rs13180	Post bronchodilator FEV1	IREB2	spatial
level 0	rs7674369	Chronic obstructive pulmonary disease	FAM13A	spatial
level 0	rs7674369	Post bronchodilator FEV1/FVC ratio	FAM13A	spatial
level 0	rs7674369	Post bronchodilator FEV1	FAM13A	spatial
level 0	rs754388	Chronic obstructive pulmonary disease	RIN3	spatial
level 0	rs754388	Post bronchodilator FEV1/FVC ratio	RIN3	spatial
level 0	rs754388	Chronic obstructive pulmonary disease or resting heart rate (pleiotropy)	RIN3	spatial
level 0	rs629619	Chronic obstructive pulmonary disease	CHI3L2	spatial
level 0	rs629619	Chronic obstructive pulmonary disease	DRAM2	spatial
level 0	rs9525927	Chronic obstructive pulmonary disease	SMIM2-AS1	spatial
level 0	rs9525927	Chronic obstructive pulmonary disease	TSC22D1	spatial
level 0	rs2284174	Chronic obstructive pulmonary disease	FLOT1	spatial
level 0	rs2284174	Chronic obstructive pulmonary disease	PPP1R18	spatial
level 0	rs10760580	Chronic obstructive pulmonary disease	COL15A1	spatial
level 0	rs4585380	Chronic obstructive pulmonary disease	BTC	spatial
level 0	rs72626215	Chronic obstructive pulmonary disease	DMPK	spatial
level 0	rs9435731	Chronic obstructive pulmonary disease	CROCC	spatial
level 0	rs9435731	Chronic obstructive pulmonary disease	RP1-37C10.3	spatial
level 0	rs9435731	Chronic obstructive pulmonary disease	ATP13A2	spatial
level 0	rs9435731	Chronic obstructive pulmonary disease	MFAP2	spatial
level 0	rs72902175	Chronic obstructive pulmonary disease	GPD2	spatial
level 0	rs72902175	Chronic obstructive pulmonary disease	LINC01876	spatial
level 0	rs7671261	Chronic obstructive pulmonary disease	FAM13A	spatial
level 0	rs7671261	Post bronchodilator FEV1/FVC ratio	FAM13A	spatial
level 0	rs7671261	Post bronchodilator FEV1	FAM13A	spatial
level 0	rs62065216	Chronic obstructive pulmonary disease	MED24	spatial
level 0	rs62065216	Chronic obstructive pulmonary disease	MSL1	spatial
level 0	rs62065216	Chronic obstructive pulmonary disease	RP11-387H17.6	spatial
level 0	rs4660861	Chronic obstructive pulmonary disease	TESK2	spatial
level 0	rs798565	Chronic obstructive pulmonary disease	GNA12	spatial
level 0	rs798565	Chronic obstructive pulmonary disease x ever smoker interaction (2df)	GNA12	spatial
level 0	rs798565	Chronic obstructive pulmonary disease in ever smokers	GNA12	spatial
level 0	rs798565	Chronic obstructive pulmonary disease x current smoker interaction (main effect)	GNA12	spatial
level 0	rs798565	Chronic obstructive pulmonary disease in non-current smokers	GNA12	spatial
level 0	rs798565	Chronic obstructive pulmonary disease x current smoker interaction (2df)	GNA12	spatial
level 0	rs10866659	Chronic obstructive pulmonary disease	ADAM19	spatial
level 0	rs11049386	Chronic obstructive pulmonary disease	CCDC91	spatial
level 0	rs11049386	Chronic obstructive pulmonary disease	RP11-967K21.1	spatial
level 0	rs7307510	Chronic obstructive pulmonary disease	RP11-536G4.2	spatial
level 0	rs72699855	Chronic obstructive pulmonary disease	RIN3	spatial
level 0	rs72699855	Post bronchodilator FEV1/FVC ratio	RIN3	spatial
level 0	rs1441358	Chronic obstructive pulmonary disease	THSD4	spatial
level 0	rs1441358	FEV1	THSD4	spatial
level 0	rs1441358	Lung function (FEV1/FVC)	THSD4	spatial
level 0	rs1441358	Peak expiratory flow	THSD4	spatial
level 0	rs55676755	Chronic obstructive pulmonary disease	CHRNA3	spatial
level 0	rs55676755	Post bronchodilator FEV1/FVC ratio	CHRNA3	spatial
level 0	rs55676755	Post bronchodilator FEV1	CHRNA3	spatial
level 0	rs55676755	Post bronchodilator FEV1/FVC ratio in COPD	CHRNA3	spatial
level 0	rs4888379	Chronic obstructive pulmonary disease	CFDP1	spatial
level 0	rs8080772	Chronic obstructive pulmonary disease	EFCAB5	spatial
level 0	rs8080772	Chronic obstructive pulmonary disease	SSH2	spatial
level 0	rs8080772	Brain region volumes	EFCAB5	spatial
level 0	rs8080772	Brain region volumes	SSH2	spatial
level 0	rs34727469	Chronic obstructive pulmonary disease	MLLT6	spatial
level 0	rs34727469	Chronic obstructive pulmonary disease	PCGF2	spatial
level 0	rs34727469	Chronic obstructive pulmonary disease	CTB-58E17.5	spatial
level 0	rs12373142	Chronic obstructive pulmonary disease	KANSL1	spatial
level 0	rs12373142	Chronic obstructive pulmonary disease	LINC02210	spatial
level 0	rs647097	Chronic obstructive pulmonary disease	MTCL1	spatial
level 0	rs72673891	Chronic obstructive pulmonary disease	NPNT	spatial
level 0	rs72673891	Post bronchodilator FEV1	NPNT	spatial
level 0	rs11465228	Chronic obstructive pulmonary disease	CTB-109A12.1	spatial
level 0	rs2076295	Chronic obstructive pulmonary disease	DSP	spatial
level 0	rs2076295	Lung function (FVC)	DSP	spatial
level 0	rs2076295	Lung function (FEV1/FVC)	DSP	spatial
level 0	rs9273404	Chronic obstructive pulmonary disease	HLA-DQB1	spatial
level 0	rs330937	Chronic obstructive pulmonary disease	PPP1R3B	spatial
level 0	rs330937	General factor of neuroticism	PPP1R3B	spatial
level 0	rs1902661	Chronic obstructive pulmonary disease	RP11-137H2.4	spatial
level 0	rs4762172	Chronic obstructive pulmonary disease	FGD6	spatial
level 0	rs60129850	Chronic obstructive pulmonary disease	FGD6	spatial
level 0	rs4523894	Chronic obstructive pulmonary disease	ADAMTSL3	spatial
level 0	rs12926803	Chronic obstructive pulmonary disease	MMP15	spatial
level 0	rs2869966	Chronic obstructive pulmonary disease	FAM13A	spatial
level 0	rs2869966	Post bronchodilator FEV1/FVC ratio	FAM13A	spatial
level 0	rs2869966	Post bronchodilator FEV1	FAM13A	spatial
level 0	rs2869966	Lung function (FVC)	FAM13A	spatial
level 0	rs2869966	Lung function (FEV1/FVC)	FAM13A	spatial
level 0	rs2869966	Peak expiratory flow	FAM13A	spatial
level 0	rs2869966	Chronic obstructive pulmonary disease or high blood pressure (pleiotropy)	FAM13A	spatial
level 0	rs8042238	Chronic obstructive pulmonary disease	IREB2	spatial
level 0	rs8042238	Post bronchodilator FEV1/FVC ratio	IREB2	spatial
level 0	rs8042238	Post bronchodilator FEV1	IREB2	spatial
level 0	rs17707300	Chronic obstructive pulmonary disease	NUPR1	spatial
level 0	rs17707300	Chronic obstructive pulmonary disease	SGF29	spatial
level 0	rs17486278	Chronic obstructive pulmonary disease	CHRNA5	spatial
level 0	rs17486278	Post bronchodilator FEV1/FVC ratio	CHRNA5	spatial
level 0	rs17486278	Post bronchodilator FEV1	CHRNA5	spatial
level 0	rs17486278	Post bronchodilator FEV1/FVC ratio in COPD	CHRNA5	spatial
level 0	rs6837671	Chronic obstructive pulmonary disease	FAM13A	spatial
level 0	rs6837671	Post bronchodilator FEV1/FVC ratio	FAM13A	spatial
level 0	rs6837671	Post bronchodilator FEV1	FAM13A	spatial
level 0	rs7186831	Chronic obstructive pulmonary disease	CFDP1	spatial
level 0	rs7186831	Chronic obstructive pulmonary disease	BCAR1	spatial
level 0	rs2288450	Chronic obstructive pulmonary disease	ITPKC	spatial
level 0	rs11938093	Chronic obstructive pulmonary disease	BTC	spatial
level 0	rs2287749	Chronic obstructive pulmonary disease	ADAM19	spatial
level 0	rs1422795	Chronic obstructive pulmonary disease	ADAM19	spatial
level 0	rs11740603	Chronic obstructive pulmonary disease	ADAM19	spatial
level 0	rs9262143	Chronic obstructive pulmonary disease	FLOT1	spatial
level 0	rs9262143	Chronic obstructive pulmonary disease	PPP1R18	spatial
level 0	rs2074506	Chronic obstructive pulmonary disease	CCHCR1	spatial
level 0	rs7750641	Chronic obstructive pulmonary disease	CCHCR1	spatial
level 0	rs7750641	Idiopathic membranous nephropathy	CCHCR1	spatial
level 0	rs11049488	Chronic obstructive pulmonary disease	CCDC91	spatial
level 0	rs3885951	Chronic obstructive pulmonary disease	CHRNA5	spatial
level 0	rs16969968	Chronic obstructive pulmonary disease	CHRNA5	spatial
level 0	rs16969968	Chronic obstructive pulmonary disease	CHRNA3	spatial
level 0	rs16969968	Post bronchodilator FEV1/FVC ratio	CHRNA5	spatial
level 0	rs16969968	Post bronchodilator FEV1/FVC ratio	CHRNA3	spatial
level 0	rs16969968	Post bronchodilator FEV1	CHRNA5	spatial
level 0	rs16969968	Post bronchodilator FEV1	CHRNA3	spatial
level 0	rs16969968	Smoking behaviour (cigarettes smoked per day)	CHRNA5	spatial
level 0	rs16969968	Smoking behaviour (cigarettes smoked per day)	CHRNA3	spatial
level 0	rs16969968	Post bronchodilator FEV1/FVC ratio in COPD	CHRNA5	spatial
level 0	rs16969968	Post bronchodilator FEV1/FVC ratio in COPD	CHRNA3	spatial
level 0	rs16969968	Pre bronchodilator FEV1	CHRNA5	spatial
level 0	rs16969968	Pre bronchodilator FEV1	CHRNA3	spatial
level 0	rs16969968	Pre bronchodilator FEV1/FVC ratio	CHRNA5	spatial
level 0	rs16969968	Pre bronchodilator FEV1/FVC ratio	CHRNA3	spatial
level 0	rs4842838	Chronic obstructive pulmonary disease	ADAMTSL3	spatial
level 0	rs4842838	Waist circumference adjusted for BMI (joint analysis main effects and physical activity interaction)	ADAMTSL3	spatial
level 0	rs4842838	Waist circumference adjusted for BMI in active individuals	ADAMTSL3	spatial
level 0	rs9897794	Chronic obstructive pulmonary disease	EFCAB5	spatial
level 0	rs9897794	Chronic obstructive pulmonary disease	SSH2	spatial
level 0	rs389884	Idiopathic membranous nephropathy	CCHCR1	spatial
level 0	rs3130564	Idiopathic membranous nephropathy	FLOT1	spatial
level 0	rs3130564	Idiopathic membranous nephropathy	CCHCR1	spatial
level 0	rs3132580	Idiopathic membranous nephropathy	LINC00243	spatial
level 0	rs1265159	Idiopathic membranous nephropathy	POU5F1	spatial
level 0	rs2942168	Parkinson's disease	KANSL1	spatial
level 0	rs2942168	Parkinson's disease	LINC02210	spatial
level 0	rs393152	Parkinson's disease	KANSL1	spatial
level 0	rs393152	Parkinson's disease	LINC02210	spatial
level 0	rs3129882	Parkinson's disease	HLA-DQB1	spatial
level 0	rs11012	Parkinson's disease	KANSL1	spatial
level 0	rs12185268	Parkinson's disease	KANSL1	spatial
level 0	rs12185268	Parkinson's disease	LINC02210	spatial
level 0	rs365825	Parkinson's disease	LINC02210	spatial
level 0	rs17649553	Parkinson's disease	KANSL1	spatial
level 0	rs17577094	Parkinson's disease	KANSL1	spatial
level 0	rs17577094	Parkinson's disease	LINC02210	spatial
level 0	rs8070723	Parkinson's disease	KANSL1	spatial
level 0	rs199498	Parkinson's disease	LINC02210	spatial
level 0	rs113564729	Parkinson's disease	KANSL1	spatial
level 0	rs302714	Parkinson's disease	RERE	spatial
level 0	rs302714	Parkinson's disease	RP5-1115A15.1	spatial
level 0	rs113434679	Parkinson's disease	KANSL1	spatial
level 0	rs113434679	General factor of neuroticism	KANSL1	spatial
level 0	rs62053943	Parkinson's disease	LINC02210	spatial
level 0	rs62053943	General factor of neuroticism	LINC02210	spatial
level 0	rs2456203	Pulmonary function (smoking interaction)	ITGA1	spatial
level 0	rs17331332	Pulmonary function (smoking interaction)	NPNT	spatial
level 0	rs17331332	Post bronchodilator FEV1	NPNT	spatial
level 0	rs3815087	Drug-induced Stevens-Johnson syndrome or toxic epidermal necrolysis (SJS/TEN)	POU5F1	spatial
level 0	rs3130501	Drug-induced Stevens-Johnson syndrome or toxic epidermal necrolysis (SJS/TEN)	POU5F1	spatial
level 0	rs3130931	Drug-induced Stevens-Johnson syndrome or toxic epidermal necrolysis (SJS/TEN)	POU5F1	spatial
level 0	rs17487223	Post bronchodilator FEV1/FVC ratio	CHRNA3	spatial
level 0	rs17487223	Post bronchodilator FEV1	CHRNA3	spatial
level 0	rs17487223	Post bronchodilator FEV1/FVC ratio in COPD	CHRNA3	spatial
level 0	rs11633958	Post bronchodilator FEV1/FVC ratio	CHRNA5	spatial
level 0	rs11633958	Post bronchodilator FEV1	CHRNA5	spatial
level 0	rs11633958	Post bronchodilator FEV1/FVC ratio in COPD	CHRNA5	spatial
level 0	rs2869548	Post bronchodilator FEV1/FVC ratio	CHRNA3	spatial
level 0	rs2869548	Post bronchodilator FEV1	CHRNA3	spatial
level 0	rs2869548	Post bronchodilator FEV1/FVC ratio in COPD	CHRNA3	spatial
level 0	rs12441426	Post bronchodilator FEV1/FVC ratio	IREB2	spatial
level 0	rs12441426	Post bronchodilator FEV1	IREB2	spatial
level 0	rs12904234	Post bronchodilator FEV1/FVC ratio	IREB2	spatial
level 0	rs12904234	Post bronchodilator FEV1	IREB2	spatial
level 0	rs12592111	Post bronchodilator FEV1/FVC ratio	IREB2	spatial
level 0	rs12592111	Post bronchodilator FEV1	IREB2	spatial
level 0	rs7682317	Post bronchodilator FEV1/FVC ratio	FAM13A	spatial
level 0	rs7682317	Post bronchodilator FEV1	FAM13A	spatial
level 0	rs1812329	Post bronchodilator FEV1/FVC ratio	FAM13A	spatial
level 0	rs1812329	Post bronchodilator FEV1	FAM13A	spatial
level 0	rs2045517	Post bronchodilator FEV1/FVC ratio	FAM13A	spatial
level 0	rs2045517	Post bronchodilator FEV1	FAM13A	spatial
level 0	rs2045517	Lung function (FEV1/FVC)	FAM13A	spatial
level 0	rs938682	Post bronchodilator FEV1/FVC ratio	IREB2	spatial
level 0	rs938682	Post bronchodilator FEV1	IREB2	spatial
level 0	rs938682	Smoking behaviour (cigarettes smoked per day)	IREB2	spatial
level 0	rs905739	Post bronchodilator FEV1/FVC ratio	IREB2	spatial
level 0	rs905739	Post bronchodilator FEV1	IREB2	spatial
level 0	rs2013701	Post bronchodilator FEV1/FVC ratio	FAM13A	spatial
level 0	rs2013701	Post bronchodilator FEV1	FAM13A	spatial
level 0	rs12910910	Post bronchodilator FEV1/FVC ratio	IREB2	spatial
level 0	rs12910910	Post bronchodilator FEV1	IREB2	spatial
level 0	rs1504549	Post bronchodilator FEV1/FVC ratio	IREB2	spatial
level 0	rs1504549	Post bronchodilator FEV1	IREB2	spatial
level 0	rs1062980	Post bronchodilator FEV1/FVC ratio	IREB2	spatial
level 0	rs1062980	Post bronchodilator FEV1	IREB2	spatial
level 0	rs4887059	Post bronchodilator FEV1/FVC ratio	IREB2	spatial
level 0	rs4887059	Post bronchodilator FEV1	IREB2	spatial
level 0	rs965604	Post bronchodilator FEV1/FVC ratio	IREB2	spatial
level 0	rs965604	Post bronchodilator FEV1	IREB2	spatial
level 0	rs4362358	Post bronchodilator FEV1/FVC ratio	IREB2	spatial
level 0	rs4362358	Post bronchodilator FEV1	IREB2	spatial
level 0	rs12594711	Post bronchodilator FEV1/FVC ratio	IREB2	spatial
level 0	rs12594711	Post bronchodilator FEV1	IREB2	spatial
level 0	rs2644899	Post bronchodilator FEV1/FVC ratio	C19orf54	spatial
level 0	rs2644899	Post bronchodilator FEV1/FVC ratio	ITPKC	spatial
level 0	rs924840	Post bronchodilator FEV1/FVC ratio	IREB2	spatial
level 0	rs924840	Post bronchodilator FEV1	IREB2	spatial
level 0	rs10851906	Post bronchodilator FEV1/FVC ratio	IREB2	spatial
level 0	rs10851906	Post bronchodilator FEV1	IREB2	spatial
level 0	rs2656055	Post bronchodilator FEV1/FVC ratio	IREB2	spatial
level 0	rs2656055	Post bronchodilator FEV1	IREB2	spatial
level 0	rs2958719	Post bronchodilator FEV1/FVC ratio	IREB2	spatial
level 0	rs2958719	Post bronchodilator FEV1	IREB2	spatial
level 0	rs1795739	Post bronchodilator FEV1/FVC ratio	FAM13A	spatial
level 0	rs1795739	Post bronchodilator FEV1	FAM13A	spatial
level 0	rs1708667	Post bronchodilator FEV1/FVC ratio	FAM13A	spatial
level 0	rs1708667	Post bronchodilator FEV1	FAM13A	spatial
level 0	rs10015415	Post bronchodilator FEV1/FVC ratio	FAM13A	spatial
level 0	rs10015415	Post bronchodilator FEV1	FAM13A	spatial
level 0	rs6849143	Post bronchodilator FEV1/FVC ratio	FAM13A	spatial
level 0	rs6849143	Post bronchodilator FEV1	FAM13A	spatial
level 0	rs6852288	Post bronchodilator FEV1/FVC ratio	FAM13A	spatial
level 0	rs6852288	Post bronchodilator FEV1	FAM13A	spatial
level 0	rs7359276	Post bronchodilator FEV1/FVC ratio	IREB2	spatial
level 0	rs7359276	Post bronchodilator FEV1	IREB2	spatial
level 0	rs147144681	Post bronchodilator FEV1/FVC ratio	CHRNA3	spatial
level 0	rs147144681	Post bronchodilator FEV1	CHRNA3	spatial
level 0	rs147144681	Post bronchodilator FEV1/FVC ratio in COPD	CHRNA3	spatial
level 0	rs140330585	Post bronchodilator FEV1/FVC ratio	CHRNA5	spatial
level 0	rs140330585	Post bronchodilator FEV1	CHRNA5	spatial
level 0	rs140330585	Post bronchodilator FEV1/FVC ratio in COPD	CHRNA5	spatial
level 0	rs7172118	Post bronchodilator FEV1/FVC ratio	CHRNA5	spatial
level 0	rs7172118	Post bronchodilator FEV1	CHRNA5	spatial
level 0	rs7172118	Post bronchodilator FEV1/FVC ratio in COPD	CHRNA5	spatial
level 0	rs4887067	Post bronchodilator FEV1/FVC ratio	CHRNA5	spatial
level 0	rs4887067	Post bronchodilator FEV1/FVC ratio	CHRNA3	spatial
level 0	rs4887067	Post bronchodilator FEV1	CHRNA5	spatial
level 0	rs4887067	Post bronchodilator FEV1	CHRNA3	spatial
level 0	rs4887067	Post bronchodilator FEV1/FVC ratio in COPD	CHRNA5	spatial
level 0	rs4887067	Post bronchodilator FEV1/FVC ratio in COPD	CHRNA3	spatial
level 0	rs8192482	Post bronchodilator FEV1/FVC ratio	CHRNA5	spatial
level 0	rs8192482	Post bronchodilator FEV1/FVC ratio	CHRNA3	spatial
level 0	rs8192482	Post bronchodilator FEV1	CHRNA5	spatial
level 0	rs8192482	Post bronchodilator FEV1	CHRNA3	spatial
level 0	rs8192482	Post bronchodilator FEV1/FVC ratio in COPD	CHRNA5	spatial
level 0	rs8192482	Post bronchodilator FEV1/FVC ratio in COPD	CHRNA3	spatial
level 0	rs34684276	Post bronchodilator FEV1/FVC ratio	CHRNA5	spatial
level 0	rs34684276	Post bronchodilator FEV1	CHRNA5	spatial
level 0	rs34684276	Post bronchodilator FEV1/FVC ratio in COPD	CHRNA5	spatial
level 0	rs1051730	Post bronchodilator FEV1/FVC ratio	CHRNA5	spatial
level 0	rs1051730	Post bronchodilator FEV1/FVC ratio	CHRNA3	spatial
level 0	rs1051730	Post bronchodilator FEV1	CHRNA5	spatial
level 0	rs1051730	Post bronchodilator FEV1	CHRNA3	spatial
level 0	rs1051730	Smoking behaviour (cigarettes smoked per day)	CHRNA5	spatial
level 0	rs1051730	Smoking behaviour (cigarettes smoked per day)	CHRNA3	spatial
level 0	rs1051730	Post bronchodilator FEV1/FVC ratio in COPD	CHRNA5	spatial
level 0	rs1051730	Post bronchodilator FEV1/FVC ratio in COPD	CHRNA3	spatial
level 0	rs1051730	Pre bronchodilator FEV1	CHRNA5	spatial
level 0	rs1051730	Pre bronchodilator FEV1	CHRNA3	spatial
level 0	rs1051730	Pre bronchodilator FEV1/FVC ratio	CHRNA5	spatial
level 0	rs1051730	Pre bronchodilator FEV1/FVC ratio	CHRNA3	spatial
level 0	rs951266	Post bronchodilator FEV1/FVC ratio	CHRNA5	spatial
level 0	rs951266	Post bronchodilator FEV1	CHRNA5	spatial
level 0	rs951266	Post bronchodilator FEV1/FVC ratio in COPD	CHRNA5	spatial
level 0	rs951266	Pre bronchodilator FEV1	CHRNA5	spatial
level 0	rs951266	Pre bronchodilator FEV1/FVC ratio	CHRNA5	spatial
level 0	rs72740964	Post bronchodilator FEV1/FVC ratio	CHRNA5	spatial
level 0	rs72740964	Post bronchodilator FEV1	CHRNA5	spatial
level 0	rs72740964	Post bronchodilator FEV1/FVC ratio in COPD	CHRNA5	spatial
level 0	rs56390833	Post bronchodilator FEV1/FVC ratio	CHRNA5	spatial
level 0	rs56390833	Post bronchodilator FEV1	CHRNA5	spatial
level 0	rs56390833	Post bronchodilator FEV1/FVC ratio in COPD	CHRNA5	spatial
level 0	rs72740955	Post bronchodilator FEV1/FVC ratio	CHRNA5	spatial
level 0	rs72740955	Post bronchodilator FEV1	CHRNA5	spatial
level 0	rs72740955	Smoking behaviour (cigarettes smoked per day)	CHRNA5	spatial
level 0	rs72740955	Post bronchodilator FEV1/FVC ratio in COPD	CHRNA5	spatial
level 0	rs8031948	Post bronchodilator FEV1/FVC ratio	CHRNA5	spatial
level 0	rs8031948	Post bronchodilator FEV1	CHRNA5	spatial
level 0	rs8031948	Post bronchodilator FEV1/FVC ratio in COPD	CHRNA5	spatial
level 0	rs72738786	Post bronchodilator FEV1/FVC ratio	CHRNA5	spatial
level 0	rs72738786	Post bronchodilator FEV1	CHRNA5	spatial
level 0	rs72738786	Post bronchodilator FEV1/FVC ratio in COPD	CHRNA5	spatial
level 0	rs72699818	Post bronchodilator FEV1/FVC ratio	RIN3	spatial
level 0	rs55958997	Post bronchodilator FEV1/FVC ratio	CHRNA3	spatial
level 0	rs55958997	Post bronchodilator FEV1	CHRNA3	spatial
level 0	rs55958997	Post bronchodilator FEV1/FVC ratio in COPD	CHRNA3	spatial
level 0	rs1075472	Post bronchodilator FEV1/FVC ratio	RIN3	spatial
level 0	rs11623779	Post bronchodilator FEV1/FVC ratio	RIN3	spatial
level 0	rs72699804	Post bronchodilator FEV1/FVC ratio	RIN3	spatial
level 0	rs35629566	Post bronchodilator FEV1/FVC ratio	RIN3	spatial
level 0	rs72697297	Post bronchodilator FEV1/FVC ratio	RIN3	spatial
level 0	rs8010344	Post bronchodilator FEV1/FVC ratio	RIN3	spatial
level 0	rs7146689	Post bronchodilator FEV1/FVC ratio	RIN3	spatial
level 0	rs2656071	Post bronchodilator FEV1/FVC ratio	IREB2	spatial
level 0	rs2656071	Post bronchodilator FEV1	IREB2	spatial
level 0	rs2568488	Post bronchodilator FEV1/FVC ratio	IREB2	spatial
level 0	rs2568488	Post bronchodilator FEV1	IREB2	spatial
level 0	rs2568497	Post bronchodilator FEV1/FVC ratio	IREB2	spatial
level 0	rs2568497	Post bronchodilator FEV1	IREB2	spatial
level 0	rs2869032	Post bronchodilator FEV1/FVC ratio	IREB2	spatial
level 0	rs2869032	Post bronchodilator FEV1	IREB2	spatial
level 0	rs2568485	Post bronchodilator FEV1/FVC ratio	IREB2	spatial
level 0	rs2568485	Post bronchodilator FEV1	IREB2	spatial
level 0	rs4693980	Post bronchodilator FEV1/FVC ratio	FAM13A	spatial
level 0	rs4693980	Post bronchodilator FEV1	FAM13A	spatial
level 0	rs3846287	Post bronchodilator FEV1/FVC ratio	FAM13A	spatial
level 0	rs3846287	Post bronchodilator FEV1	FAM13A	spatial
level 0	rs1903003	Post bronchodilator FEV1/FVC ratio	FAM13A	spatial
level 0	rs1903003	Post bronchodilator FEV1	FAM13A	spatial
level 0	rs11637656	Post bronchodilator FEV1/FVC ratio	IREB2	spatial
level 0	rs11637656	Post bronchodilator FEV1	IREB2	spatial
level 0	rs4299116	Post bronchodilator FEV1/FVC ratio	IREB2	spatial
level 0	rs4299116	Post bronchodilator FEV1	IREB2	spatial
level 0	rs11857532	Post bronchodilator FEV1/FVC ratio	CHRNA5	spatial
level 0	rs4887057	Post bronchodilator FEV1/FVC ratio	IREB2	spatial
level 0	rs4887057	Post bronchodilator FEV1	IREB2	spatial
level 0	rs1795720	Post bronchodilator FEV1/FVC ratio	FAM13A	spatial
level 0	rs1795720	Post bronchodilator FEV1	FAM13A	spatial
level 0	rs6852928	Post bronchodilator FEV1/FVC ratio	FAM13A	spatial
level 0	rs6852928	Post bronchodilator FEV1	FAM13A	spatial
level 0	rs2178586	Post bronchodilator FEV1/FVC ratio	FAM13A	spatial
level 0	rs2178586	Post bronchodilator FEV1	FAM13A	spatial
level 0	rs6823536	Post bronchodilator FEV1/FVC ratio	FAM13A	spatial
level 0	rs6823536	Post bronchodilator FEV1	FAM13A	spatial
level 0	rs3857043	Post bronchodilator FEV1/FVC ratio	FAM13A	spatial
level 0	rs3857043	Post bronchodilator FEV1	FAM13A	spatial
level 0	rs4886580	Post bronchodilator FEV1/FVC ratio	CHRNA5	spatial
level 0	rs4886580	Post bronchodilator FEV1	CHRNA5	spatial
level 0	rs1964678	Post bronchodilator FEV1/FVC ratio	IREB2	spatial
level 0	rs1964678	Post bronchodilator FEV1	IREB2	spatial
level 0	rs8043227	Post bronchodilator FEV1/FVC ratio	IREB2	spatial
level 0	rs8043227	Post bronchodilator FEV1	IREB2	spatial
level 0	rs12593229	Post bronchodilator FEV1/FVC ratio	IREB2	spatial
level 0	rs12593229	Post bronchodilator FEV1	IREB2	spatial
level 0	rs8042260	Post bronchodilator FEV1/FVC ratio	IREB2	spatial
level 0	rs8042260	Post bronchodilator FEV1	IREB2	spatial
level 0	rs12899351	Post bronchodilator FEV1/FVC ratio	IREB2	spatial
level 0	rs12899351	Post bronchodilator FEV1	IREB2	spatial
level 0	rs12916801	Post bronchodilator FEV1/FVC ratio	IREB2	spatial
level 0	rs12916801	Post bronchodilator FEV1	IREB2	spatial
level 0	rs4416442	Post bronchodilator FEV1/FVC ratio	FAM13A	spatial
level 0	rs4416442	Post bronchodilator FEV1	FAM13A	spatial
level 0	rs7143806	Post bronchodilator FEV1/FVC ratio	RIN3	spatial
level 0	rs17184313	Post bronchodilator FEV1/FVC ratio	RIN3	spatial
level 0	rs72699866	Post bronchodilator FEV1/FVC ratio	RIN3	spatial
level 0	rs11624512	Post bronchodilator FEV1/FVC ratio	RIN3	spatial
level 0	rs58365910	Post bronchodilator FEV1/FVC ratio	CHRNA5	spatial
level 0	rs58365910	Post bronchodilator FEV1	CHRNA5	spatial
level 0	rs58365910	Post bronchodilator FEV1/FVC ratio in COPD	CHRNA5	spatial
level 0	rs8042849	Post bronchodilator FEV1/FVC ratio	CHRNA5	spatial
level 0	rs8042849	Post bronchodilator FEV1	CHRNA5	spatial
level 0	rs8042849	Lung function (FVC)	CHRNA5	spatial
level 0	rs8042849	Post bronchodilator FEV1/FVC ratio in COPD	CHRNA5	spatial
level 0	rs55781567	Post bronchodilator FEV1/FVC ratio	CHRNA5	spatial
level 0	rs55781567	Post bronchodilator FEV1	CHRNA5	spatial
level 0	rs55781567	Post bronchodilator FEV1/FVC ratio in COPD	CHRNA5	spatial
level 0	rs7180002	Post bronchodilator FEV1/FVC ratio	CHRNA5	spatial
level 0	rs7180002	Post bronchodilator FEV1/FVC ratio	CHRNA3	spatial
level 0	rs7180002	Post bronchodilator FEV1	CHRNA5	spatial
level 0	rs7180002	Post bronchodilator FEV1	CHRNA3	spatial
level 0	rs7180002	Post bronchodilator FEV1/FVC ratio in COPD	CHRNA5	spatial
level 0	rs7180002	Post bronchodilator FEV1/FVC ratio in COPD	CHRNA3	spatial
level 0	rs17486195	Post bronchodilator FEV1/FVC ratio	CHRNA5	spatial
level 0	rs17486195	Post bronchodilator FEV1	CHRNA5	spatial
level 0	rs17486195	Post bronchodilator FEV1/FVC ratio in COPD	CHRNA5	spatial
level 0	rs55853698	Post bronchodilator FEV1/FVC ratio	CHRNA5	spatial
level 0	rs55853698	Post bronchodilator FEV1	CHRNA5	spatial
level 0	rs55853698	Post bronchodilator FEV1/FVC ratio in COPD	CHRNA5	spatial
level 0	rs112370326	Post bronchodilator FEV1/FVC ratio	RIN3	spatial
level 0	rs75662783	Post bronchodilator FEV1/FVC ratio	RIN3	spatial
level 0	rs77503186	Post bronchodilator FEV1/FVC ratio	RIN3	spatial
level 0	rs75070309	Post bronchodilator FEV1/FVC ratio	RIN3	spatial
level 0	rs72697295	Post bronchodilator FEV1/FVC ratio	RIN3	spatial
level 0	rs11621587	Post bronchodilator FEV1/FVC ratio	RIN3	spatial
level 0	rs11621587	Lung function (FVC)	RIN3	spatial
level 0	rs11621587	FEV1	RIN3	spatial
level 0	rs112560164	Post bronchodilator FEV1/FVC ratio	RIN3	spatial
level 0	rs10498635	Post bronchodilator FEV1/FVC ratio	RIN3	spatial
level 0	rs72699846	Post bronchodilator FEV1/FVC ratio	RIN3	spatial
level 0	rs7141996	Post bronchodilator FEV1/FVC ratio	RIN3	spatial
level 0	rs79596128	Post bronchodilator FEV1/FVC ratio	RIN3	spatial
level 0	rs9788721	Post bronchodilator FEV1/FVC ratio	CHRNA5	spatial
level 0	rs9788721	Post bronchodilator FEV1	CHRNA5	spatial
level 0	rs9788721	Post bronchodilator FEV1/FVC ratio in COPD	CHRNA5	spatial
level 0	rs1317286	Post bronchodilator FEV1/FVC ratio	CHRNA5	spatial
level 0	rs1317286	Post bronchodilator FEV1/FVC ratio	CHRNA3	spatial
level 0	rs1317286	Post bronchodilator FEV1	CHRNA5	spatial
level 0	rs1317286	Post bronchodilator FEV1	CHRNA3	spatial
level 0	rs1317286	Post bronchodilator FEV1/FVC ratio in COPD	CHRNA5	spatial
level 0	rs1317286	Post bronchodilator FEV1/FVC ratio in COPD	CHRNA3	spatial
level 0	rs1317286	Chronic obstructive pulmonary disease x ever smoker interaction (2df)	CHRNA5	spatial
level 0	rs1317286	Chronic obstructive pulmonary disease x ever smoker interaction (2df)	CHRNA3	spatial
level 0	rs1317286	Chronic obstructive pulmonary disease in ever smokers	CHRNA5	spatial
level 0	rs1317286	Chronic obstructive pulmonary disease in ever smokers	CHRNA3	spatial
level 0	rs138544659	Post bronchodilator FEV1/FVC ratio	CHRNA3	spatial
level 0	rs138544659	Post bronchodilator FEV1	CHRNA3	spatial
level 0	rs138544659	Post bronchodilator FEV1/FVC ratio in COPD	CHRNA3	spatial
level 0	rs56117933	Post bronchodilator FEV1/FVC ratio	CHRNA5	spatial
level 0	rs56117933	Post bronchodilator FEV1	CHRNA5	spatial
level 0	rs56117933	Post bronchodilator FEV1/FVC ratio in COPD	CHRNA5	spatial
level 0	rs72743158	Post bronchodilator FEV1/FVC ratio	CHRNA3	spatial
level 0	rs72743158	Post bronchodilator FEV1	CHRNA3	spatial
level 0	rs72743158	Post bronchodilator FEV1/FVC ratio in COPD	CHRNA3	spatial
level 0	rs7164594	Post bronchodilator FEV1/FVC ratio	IREB2	spatial
level 0	rs7164594	Post bronchodilator FEV1	IREB2	spatial
level 0	rs74925218	Post bronchodilator FEV1/FVC ratio	IREB2	spatial
level 0	rs74925218	Post bronchodilator FEV1	IREB2	spatial
level 0	rs2036533	Post bronchodilator FEV1/FVC ratio	IREB2	spatial
level 0	rs2036533	Post bronchodilator FEV1	IREB2	spatial
level 0	rs2938671	Post bronchodilator FEV1/FVC ratio	IREB2	spatial
level 0	rs2938671	Post bronchodilator FEV1	IREB2	spatial
level 0	rs2869045	Post bronchodilator FEV1/FVC ratio	IREB2	spatial
level 0	rs2869045	Post bronchodilator FEV1	IREB2	spatial
level 0	rs2938674	Post bronchodilator FEV1/FVC ratio	IREB2	spatial
level 0	rs2938674	Post bronchodilator FEV1	IREB2	spatial
level 0	rs2568490	Post bronchodilator FEV1/FVC ratio	IREB2	spatial
level 0	rs2568490	Post bronchodilator FEV1	IREB2	spatial
level 0	rs2656073	Post bronchodilator FEV1/FVC ratio	IREB2	spatial
level 0	rs2656073	Post bronchodilator FEV1	IREB2	spatial
level 0	rs28437878	Post bronchodilator FEV1/FVC ratio	IREB2	spatial
level 0	rs28437878	Post bronchodilator FEV1	IREB2	spatial
level 0	rs9788682	Post bronchodilator FEV1/FVC ratio	IREB2	spatial
level 0	rs9788682	Post bronchodilator FEV1	IREB2	spatial
level 0	rs7174348	Post bronchodilator FEV1/FVC ratio	IREB2	spatial
level 0	rs7174348	Post bronchodilator FEV1	IREB2	spatial
level 0	rs2915695	Post bronchodilator FEV1/FVC ratio	IREB2	spatial
level 0	rs2915695	Post bronchodilator FEV1	IREB2	spatial
level 0	rs2656074	Post bronchodilator FEV1/FVC ratio	IREB2	spatial
level 0	rs2656074	Post bronchodilator FEV1	IREB2	spatial
level 0	rs4887053	Post bronchodilator FEV1/FVC ratio	IREB2	spatial
level 0	rs4887053	Post bronchodilator FEV1	IREB2	spatial
level 0	rs2904259	Post bronchodilator FEV1/FVC ratio	FAM13A	spatial
level 0	rs2904259	Post bronchodilator FEV1	FAM13A	spatial
level 0	rs12903295	Post bronchodilator FEV1/FVC ratio	IREB2	spatial
level 0	rs12903295	Post bronchodilator FEV1	IREB2	spatial
level 0	rs16969894	Post bronchodilator FEV1/FVC ratio	IREB2	spatial
level 0	rs16969894	Post bronchodilator FEV1	IREB2	spatial
level 0	rs11627441	Post bronchodilator FEV1/FVC ratio	RIN3	spatial
level 0	rs931794	Post bronchodilator FEV1/FVC ratio	CHRNA5	spatial
level 0	rs931794	Post bronchodilator FEV1	CHRNA5	spatial
level 0	rs931794	Post bronchodilator FEV1/FVC ratio in COPD	CHRNA5	spatial
level 0	rs931794	Pre bronchodilator FEV1	CHRNA5	spatial
level 0	rs931794	Pre bronchodilator FEV1/FVC ratio	CHRNA5	spatial
level 0	rs12910984	Post bronchodilator FEV1	IREB2	spatial
level 0	rs2656069	Post bronchodilator FEV1	IREB2	spatial
level 0	rs28602670	Post bronchodilator FEV1	IREB2	spatial
level 0	rs28480606	Post bronchodilator FEV1	IREB2	spatial
level 0	rs2568493	Post bronchodilator FEV1	IREB2	spatial
level 0	rs2568483	Post bronchodilator FEV1	IREB2	spatial
level 0	rs72673889	Post bronchodilator FEV1	NPNT	spatial
level 0	rs72673888	Post bronchodilator FEV1	NPNT	spatial
level 0	rs187455071	Post bronchodilator FEV1	NPNT	spatial
level 0	rs11730660	Post bronchodilator FEV1	NPNT	spatial
level 0	rs7098414	Post bronchodilator FEV1	RP11-137H2.4	spatial
level 0	rs7254192	Post bronchodilator FEV1	C19orf54	spatial
level 0	rs2279011	Post bronchodilator FEV1	C19orf54	spatial
level 0	rs17726276	Post bronchodilator FEV1	C19orf54	spatial
level 0	rs12973666	Post bronchodilator FEV1	C19orf54	spatial
level 0	rs13146548	Post bronchodilator FEV1	FAM13A	spatial
level 0	rs13129885	Post bronchodilator FEV1	FAM13A	spatial
level 0	rs1398942	Post bronchodilator FEV1	FAM13A	spatial
level 0	rs3743078	Post bronchodilator FEV1	IREB2	spatial
level 0	rs72671826	Post bronchodilator FEV1	NPNT	spatial
level 0	rs11072766	Post bronchodilator FEV1	IREB2	spatial
level 0	rs7174190	Post bronchodilator FEV1	IREB2	spatial
level 0	rs12101809	Post bronchodilator FEV1	IREB2	spatial
level 0	rs28511883	Post bronchodilator FEV1	IREB2	spatial
level 0	rs2656072	Post bronchodilator FEV1	IREB2	spatial
level 0	rs35031105	Post bronchodilator FEV1	IREB2	spatial
level 0	rs916888	Post bronchodilator FEV1	LINC02210	spatial
level 0	rs916888	Lung function (FVC)	LINC02210	spatial
level 0	rs916888	Lung function (FEV1)	LINC02210	spatial
level 0	rs12438181	Post bronchodilator FEV1	IREB2	spatial
level 0	rs12438181	Smoking behaviour (cigarettes smoked per day)	IREB2	spatial
level 0	rs2656070	Post bronchodilator FEV1	IREB2	spatial
level 0	rs76419734	Post bronchodilator FEV1	NPNT	spatial
level 0	rs17036129	Post bronchodilator FEV1	NPNT	spatial
level 0	rs151317012	Post bronchodilator FEV1	NPNT	spatial
level 0	rs2128739	Coronary artery disease	PDGFD	spatial
level 0	rs2128739	Chronic obstructive pulmonary disease or coronary artery disease (pleiotropy)	PDGFD	spatial
level 0	rs7306455	Coronary artery disease	FGD6	spatial
level 0	rs4888378	Coronary artery disease	CFDP1	spatial
level 0	rs13723	Coronary artery disease	SSH2	spatial
level 0	rs1008898	Coronary artery disease	C1GALT1	spatial
level 0	rs4762479	Coronary artery disease	FGD6	spatial
level 0	rs7220401	Coronary artery disease	SSH2	spatial
level 0	rs12930452	Coronary artery disease	CFDP1	spatial
level 0	rs12930452	Chronic obstructive pulmonary disease x ever smoker interaction (2df)	CFDP1	spatial
level 0	rs12930452	Chronic obstructive pulmonary disease x ever smoker interaction (main effect)	CFDP1	spatial
level 0	rs12930452	Chronic obstructive pulmonary disease in ever smokers	CFDP1	spatial
level 0	rs12930452	Chronic obstructive pulmonary disease in never smokers	CFDP1	spatial
level 0	rs8046696	Coronary artery disease	CFDP1	spatial
level 0	rs8046696	Coronary artery disease	BCAR1	spatial
level 0	rs11107903	Coronary artery disease	FGD6	spatial
level 0	rs11080107	Coronary artery disease	SSH2	spatial
level 0	rs61848342	Coronary artery disease	CAMK1D	spatial
level 0	rs11226018	Coronary artery disease	PDGFD	spatial
level 0	rs7311541	Coronary artery disease	FGD6	spatial
level 0	rs8057203	Coronary artery disease	CFDP1	spatial
level 0	rs2839812	Coronary artery disease	PDGFD	spatial
level 0	rs7090277	Coronary artery disease	CAMK1D	spatial
level 0	rs7090277	Lung function (FVC)	CAMK1D	spatial
level 0	rs7090277	FEV1	CAMK1D	spatial
level 0	rs7090277	Lung function (FEV1)	CAMK1D	spatial
level 0	rs7090277	Lung function (FEV1/FVC)	CAMK1D	spatial
level 0	rs7090277	Peak expiratory flow	CAMK1D	spatial
level 0	rs61904693	Coronary artery disease	PDGFD	spatial
level 0	rs61904693	Coronary artery disease	KALRN	spatial
level 0	rs11107909	Coronary artery disease	FGD6	spatial
level 0	rs999675	Coronary artery disease	BCAR1	spatial
level 0	rs11226017	Coronary artery disease	PDGFD	spatial
level 0	rs3851738	Coronary artery disease	CFDP1	spatial
level 0	rs3851738	Coronary artery disease	BCAR1	spatial
level 0	rs3760456	Brain region volumes	EFCAB5	spatial
level 0	rs3760456	Brain region volumes	SSH2	spatial
level 0	rs1182197	Brain region volumes	GNA12	spatial
level 0	rs1184662	Brain region volumes	GNA12	spatial
level 0	rs1636251	Brain region volumes	GNA12	spatial
level 0	rs2644307	Brain region volumes	GNA12	spatial
level 0	rs2644307	White matter microstructure (mode of anisotropy)	GNA12	spatial
level 0	rs7798875	Brain region volumes	GNA12	spatial
level 0	rs7798875	White matter microstructure (mode of anisotropy)	GNA12	spatial
level 0	rs7803527	Brain region volumes	GNA12	spatial
level 0	rs7803527	White matter microstructure (mode of anisotropy)	GNA12	spatial
level 0	rs798549	Brain region volumes	GNA12	spatial
level 0	rs798549	White matter microstructure (mode of anisotropy)	GNA12	spatial
level 0	rs4576476	Brain region volumes	COL15A1	spatial
level 0	rs3110494	Brain region volumes	EFCAB5	spatial
level 0	rs3110494	Brain region volumes	SSH2	spatial
level 0	rs2106786	Brain region volumes	LINC02210	spatial
level 0	rs12953096	Brain region volumes	KANSL1	spatial
level 0	rs17698176	Brain region volumes	KANSL1	spatial
level 0	rs17698176	Neuroticism	KANSL1	spatial
level 0	rs2471738	Brain region volumes	KANSL1	spatial
level 0	rs899505	Brain region volumes	CCDC91	spatial
level 0	rs6597280	Brain region volumes	DSP	spatial
level 0	rs3110493	Brain region volumes	EFCAB5	spatial
level 0	rs3110493	Brain region volumes	SSH2	spatial
level 0	rs4470197	Brain region volumes	EFCAB5	spatial
level 0	rs118087478	Brain region volumes	KANSL1	spatial
level 0	rs118087478	Brain region volumes	LINC02210	spatial
level 0	rs55938136	Brain region volumes	KANSL1	spatial
level 0	rs55938136	Brain region volumes	LINC02210	spatial
level 0	rs55938136	Left‚Äìright brain asymmetry	KANSL1	spatial
level 0	rs55938136	Left‚Äìright brain asymmetry	LINC02210	spatial
level 0	rs798511	Brain region volumes	GNA12	spatial
level 0	rs3733829	Smoking behaviour (cigarettes smoked per day)	C19orf54	spatial
level 0	rs28813180	Smoking behaviour (cigarettes smoked per day)	RSRC1	spatial
level 0	rs77804065	Neuroticism	KANSL1	spatial
level 0	rs2921036	Neuroticism	ERI1	spatial
level 0	rs2921036	General factor of neuroticism	ERI1	spatial
level 0	rs242949	Neuroticism	LINC02210	spatial
level 0	rs242947	Neuroticism	LINC02210	spatial
level 0	rs242947	General factor of neuroticism	LINC02210	spatial
level 0	rs7225002	Neuroticism	LINC02210	spatial
level 0	rs7225002	General factor of neuroticism	LINC02210	spatial
level 0	rs3785879	Neuroticism	KANSL1	spatial
level 0	rs2435207	Neuroticism	KANSL1	spatial
level 0	rs2016034	Neuroticism	KANSL1	spatial
level 0	rs2016034	Neuroticism	LINC02210	spatial
level 0	rs17692129	Neuroticism	KANSL1	spatial
level 0	rs17692129	Cortical surface area (global PC1)	KANSL1	spatial
level 0	rs1230106	Neuroticism	LINC02210	spatial
level 0	rs1724422	Neuroticism	LINC02210	spatial
level 0	rs28768976	Neuroticism	LINC02210	spatial
level 0	rs11250097	Neuroticism	ERI1	spatial
level 0	rs2953805	Neuroticism	ERI1	spatial
level 0	rs9650657	Neuroticism	ERI1	spatial
level 0	rs17652520	Neuroticism	KANSL1	spatial
level 0	rs2214258	Neuroticism	LINC02210	spatial
level 0	rs71384258	Neuroticism	MLLT6	spatial
level 0	rs62062288	Neuroticism	KANSL1	spatial
level 0	rs301806	Neuroticism	RERE	spatial
level 0	rs1884352	Neuroticism	RERE	spatial
level 0	rs6906565	Neuroticism	CCHCR1	spatial
level 0	rs6906565	Neuroticism	XXbac-BPG181B23.7	spatial
level 0	rs2893916	Neuroticism	ZNF391	spatial
level 0	rs11776911	Neuroticism	ERI1	spatial
level 0	rs2921378	Neuroticism	ERI1	spatial
level 0	rs8048576	Chronic obstructive pulmonary disease-related biomarkers	ATP2C2	spatial
level 0	rs9266629	Chronic obstructive pulmonary disease-related biomarkers	XXbac-BPG181B23.7	spatial
level 0	rs9266629	Asthma (adult onset)	XXbac-BPG181B23.7	spatial
level 0	rs1265093	Chronic obstructive pulmonary disease-related biomarkers	CCHCR1	spatial
level 0	rs1265093	Chronic obstructive pulmonary disease-related biomarkers	XXbac-BPG299F13.17	spatial
level 0	rs3130559	Chronic obstructive pulmonary disease-related biomarkers	HLA-C	spatial
level 0	rs3741240	Chronic obstructive pulmonary disease-related biomarkers	CTD-2531D15.4	spatial
level 0	rs3741240	Chronic obstructive pulmonary disease-related biomarkers	SCGB1A1	spatial
level 0	rs2074488	Chronic obstructive pulmonary disease-related biomarkers	POU5F1	spatial
level 0	rs1923539	Chronic obstructive pulmonary disease-related biomarkers	SFTPD	spatial
level 0	rs56168933	Cortical surface area (global PC1)	KANSL1	spatial
level 0	rs62054807	Cortical surface area (global PC1)	KANSL1	spatial
level 0	rs62054807	Cortical surface area (global PC1)	LINC02210	spatial
level 0	rs62054807	General factor of neuroticism	KANSL1	spatial
level 0	rs62054807	General factor of neuroticism	LINC02210	spatial
level 0	rs2074404	Cortical surface area (global PC1)	LINC02210	spatial
level 0	rs2074404	General factor of neuroticism	LINC02210	spatial
level 0	rs513953	Lung function (FVC)	MTCL1	spatial
level 0	rs513953	FEV1	MTCL1	spatial
level 0	rs513953	Lung function (FEV1)	MTCL1	spatial
level 0	rs513953	Lung function (FEV1/FVC)	MTCL1	spatial
level 0	rs513953	Peak expiratory flow	MTCL1	spatial
level 0	rs9435733	Lung function (FVC)	CROCC	spatial
level 0	rs9435733	Lung function (FVC)	RP1-37C10.3	spatial
level 0	rs9435733	Lung function (FVC)	ATP13A2	spatial
level 0	rs9435733	Lung function (FVC)	MFAP2	spatial
level 0	rs9435733	Lung function (FEV1/FVC)	CROCC	spatial
level 0	rs9435733	Lung function (FEV1/FVC)	RP1-37C10.3	spatial
level 0	rs9435733	Lung function (FEV1/FVC)	ATP13A2	spatial
level 0	rs9435733	Lung function (FEV1/FVC)	MFAP2	spatial
level 0	rs9435733	Peak expiratory flow	CROCC	spatial
level 0	rs9435733	Peak expiratory flow	RP1-37C10.3	spatial
level 0	rs9435733	Peak expiratory flow	ATP13A2	spatial
level 0	rs9435733	Peak expiratory flow	MFAP2	spatial
level 0	rs72902177	Lung function (FVC)	LINC01876	spatial
level 0	rs72902177	FEV1	LINC01876	spatial
level 0	rs72902177	Lung function (FEV1/FVC)	LINC01876	spatial
level 0	rs72902177	Peak expiratory flow	LINC01876	spatial
level 0	rs12634907	Lung function (FVC)	RSRC1	spatial
level 0	rs12634907	FEV1	RSRC1	spatial
level 0	rs35524223	Lung function (FVC)	KANSL1	spatial
level 0	rs35524223	Lung function (FVC)	LINC02210	spatial
level 0	rs35524223	Lung function (FEV1)	KANSL1	spatial
level 0	rs35524223	Lung function (FEV1)	LINC02210	spatial
level 0	rs2348418	Lung function (FVC)	CCDC91	spatial
level 0	rs2348418	Lung function (FEV1)	CCDC91	spatial
level 0	rs1595029	Lung function (FVC)	RSRC1	spatial
level 0	rs1595029	Lung function (FEV1)	RSRC1	spatial
level 0	rs6441207	Lung function (FVC)	RSRC1	spatial
level 0	rs6441207	Lung function (FEV1)	RSRC1	spatial
level 0	rs11383346	Lung function (FVC)	CCDC91	spatial
level 0	rs11383346	Lung function (FEV1)	CCDC91	spatial
level 0	rs199525	Lung function (FVC)	KANSL1	spatial
level 0	rs199525	Lung function (FEV1)	KANSL1	spatial
level 0	rs761422	Lung function (FVC)	CROCC	spatial
level 0	rs761422	Lung function (FVC)	RP1-37C10.3	spatial
level 0	rs761422	Lung function (FVC)	ATP13A2	spatial
level 0	rs761422	Lung function (FVC)	MFAP2	spatial
level 0	rs1991556	Lung function (FVC)	KANSL1	spatial
level 0	rs2271804	Lung function (FVC)	CAMK1D	spatial
level 0	rs9970286	FEV1	CHI3L2	spatial
level 0	rs9970286	FEV1	DRAM2	spatial
level 0	rs9970286	Lung function (FEV1/FVC)	CHI3L2	spatial
level 0	rs9970286	Lung function (FEV1/FVC)	DRAM2	spatial
level 0	rs9970286	Peak expiratory flow	CHI3L2	spatial
level 0	rs9970286	Peak expiratory flow	DRAM2	spatial
level 0	rs330939	FEV1	ERI1	spatial
level 0	rs330939	FEV1	PPP1R3B	spatial
level 0	rs330939	Lung function (FEV1/FVC)	ERI1	spatial
level 0	rs330939	Lung function (FEV1/FVC)	PPP1R3B	spatial
level 0	rs330939	Peak expiratory flow	ERI1	spatial
level 0	rs330939	Peak expiratory flow	PPP1R3B	spatial
level 0	rs57649467	FEV1	COL15A1	spatial
level 0	rs57649467	Lung function (FEV1/FVC)	COL15A1	spatial
level 0	rs57649467	Peak expiratory flow	COL15A1	spatial
level 0	rs62316310	FEV1	BTC	spatial
level 0	rs62316310	Lung function (FEV1/FVC)	BTC	spatial
level 0	rs9533803	FEV1	TSC22D1	spatial
level 0	rs9533803	Lung function (FEV1/FVC)	TSC22D1	spatial
level 0	rs755249	FEV1	RP11-69E11.4	spatial
level 0	rs755249	FEV1	PPIEL	spatial
level 0	rs755249	FEV1	PABPC4	spatial
level 0	rs755249	Lung function (FEV1/FVC)	RP11-69E11.4	spatial
level 0	rs755249	Lung function (FEV1/FVC)	PPIEL	spatial
level 0	rs755249	Lung function (FEV1/FVC)	PABPC4	spatial
level 0	rs755249	Peak expiratory flow	RP11-69E11.4	spatial
level 0	rs755249	Peak expiratory flow	PPIEL	spatial
level 0	rs755249	Peak expiratory flow	PABPC4	spatial
level 0	rs12522114	FEV1	ITGA1	spatial
level 0	rs12522114	Lung function (FEV1/FVC)	ITGA1	spatial
level 0	rs12522114	Peak expiratory flow	ITGA1	spatial
level 0	rs11134766	FEV1	CTB-109A12.1	spatial
level 0	rs11134766	FEV1	ADAM19	spatial
level 0	rs11134766	Lung function (FEV1/FVC)	CTB-109A12.1	spatial
level 0	rs11134766	Lung function (FEV1/FVC)	ADAM19	spatial
level 0	rs11134766	Peak expiratory flow	CTB-109A12.1	spatial
level 0	rs11134766	Peak expiratory flow	ADAM19	spatial
level 0	rs11134789	FEV1	ADAM19	spatial
level 0	rs11134789	Lung function (FEV1/FVC)	ADAM19	spatial
level 0	rs11134789	Peak expiratory flow	ADAM19	spatial
level 0	rs4318980	FEV1	C1GALT1	spatial
level 0	rs4318980	Lung function (FEV1/FVC)	C1GALT1	spatial
level 0	rs4318980	Peak expiratory flow	C1GALT1	spatial
level 0	rs11858992	FEV1	CFDP1	spatial
level 0	rs11858992	FEV1	RP11-252K23.2	spatial
level 0	rs11858992	Lung function (FEV1/FVC)	CFDP1	spatial
level 0	rs11858992	Lung function (FEV1/FVC)	RP11-252K23.2	spatial
level 0	rs11858992	Peak expiratory flow	CFDP1	spatial
level 0	rs11858992	Peak expiratory flow	RP11-252K23.2	spatial
level 0	rs35246838	FEV1	PCGF2	spatial
level 0	rs35246838	FEV1	CTB-58E17.5	spatial
level 0	rs35246838	Lung function (FEV1/FVC)	PCGF2	spatial
level 0	rs35246838	Lung function (FEV1/FVC)	CTB-58E17.5	spatial
level 0	rs35246838	Peak expiratory flow	PCGF2	spatial
level 0	rs35246838	Peak expiratory flow	CTB-58E17.5	spatial
level 0	rs3743609	Lung function (FEV1)	CFDP1	spatial
level 0	rs3743609	Lung function (FEV1)	BCAR1	spatial
level 0	rs3743609	Lung function (FEV1/FVC)	CFDP1	spatial
level 0	rs3743609	Lung function (FEV1/FVC)	BCAR1	spatial
level 0	rs10246303	Lung function (FEV1/FVC)	C1GALT1	spatial
level 0	rs10515750	Lung function (FEV1/FVC)	CTB-109A12.1	spatial
level 0	rs10515750	Lung function (FEV1/FVC)	CTB-47B11.3	spatial
level 0	rs113745635	Lung function (FEV1/FVC)	FGD6	spatial
level 0	rs11658500	Lung function (FEV1/FVC)	MLLT6	spatial
level 0	rs11658500	Lung function (FEV1/FVC)	PCGF2	spatial
level 0	rs13110699	Lung function (FEV1/FVC)	FAM13A	spatial
level 0	rs13110699	Chronic obstructive pulmonary disease x ever smoker interaction (2df)	FAM13A	spatial
level 0	rs13110699	Chronic obstructive pulmonary disease in ever smokers	FAM13A	spatial
level 0	rs13110699	Chronic obstructive pulmonary disease x current smoker interaction (main effect)	FAM13A	spatial
level 0	rs13110699	Chronic obstructive pulmonary disease in non-current smokers	FAM13A	spatial
level 0	rs13110699	Chronic obstructive pulmonary disease x current smoker interaction (2df)	FAM13A	spatial
level 0	rs17513135	Lung function (FEV1/FVC)	PPIEL	spatial
level 0	rs17513135	Lung function (FEV1/FVC)	PABPC4	spatial
level 0	rs62070270	Lung function (FEV1/FVC)	EFCAB5	spatial
level 0	rs62070270	Lung function (FEV1/FVC)	SSH2	spatial
level 0	rs10851839	Lung function (FEV1/FVC)	THSD4	spatial
level 0	rs10851839	Chronic obstructive pulmonary disease x ever smoker interaction (2df)	THSD4	spatial
level 0	rs10851839	Chronic obstructive pulmonary disease x ever smoker interaction (main effect)	THSD4	spatial
level 0	rs10851839	Chronic obstructive pulmonary disease in ever smokers	THSD4	spatial
level 0	rs10851839	Chronic obstructive pulmonary disease x current smoker interaction (main effect)	THSD4	spatial
level 0	rs10851839	Chronic obstructive pulmonary disease in non-current smokers	THSD4	spatial
level 0	rs10851839	Chronic obstructive pulmonary disease in never smokers	THSD4	spatial
level 0	rs10851839	Chronic obstructive pulmonary disease x current smoker interaction (2df)	THSD4	spatial
level 0	rs1990950	Lung function (FEV1/FVC)	CTB-109A12.1	spatial
level 0	rs1990950	Lung function (FEV1/FVC)	CTB-47B11.3	spatial
level 0	rs1990950	Lung function (FEV1/FVC)	ADAM19	spatial
level 0	rs12820313	Lung function (FEV1/FVC)	RP11-536G4.2	spatial
level 0	rs2764553	Lung function (FEV1/FVC)	CHI3L2	spatial
level 0	rs2764553	Lung function (FEV1/FVC)	DRAM2	spatial
level 0	rs2261360	Lung function (FEV1/FVC)	ZSCAN21	spatial
level 0	rs7970544	Lung function (FEV1/FVC)	RP11-536G4.2	spatial
level 0	rs7970544	Peak expiratory flow	RP11-536G4.2	spatial
level 0	rs11648508	Lung function (FEV1/FVC)	MMP15	spatial
level 0	rs11648508	Peak expiratory flow	MMP15	spatial
level 0	rs2244592	Lung function (FEV1/FVC)	EFCAB5	spatial
level 0	rs2244592	Lung function (FEV1/FVC)	SSH2	spatial
level 0	rs2244592	Peak expiratory flow	EFCAB5	spatial
level 0	rs2244592	Peak expiratory flow	SSH2	spatial
level 0	rs72904209	Lung function (FEV1/FVC)	LINC01876	spatial
level 0	rs10857859	Lung function (FEV1/FVC)	CHI3L2	spatial
level 0	rs10857859	Lung function (FEV1/FVC)	DRAM2	spatial
level 0	rs3754512	Lung function (FEV1/FVC)	CROCC	spatial
level 0	rs3754512	Lung function (FEV1/FVC)	ATP13A2	spatial
level 0	rs3754512	Lung function (FEV1/FVC)	MFAP2	spatial
level 0	rs2293476	Lung function (FEV1/FVC)	PPIEL	spatial
level 0	rs2293476	Lung function (FEV1/FVC)	PABPC4	spatial
level 0	rs2991973	Lung function (FEV1/FVC)	TESK2	spatial
level 0	rs113707721	Lung function (FEV1/FVC)	LINC01876	spatial
level 0	rs7075355	Lung function (FEV1/FVC)	TSPAN14	spatial
level 0	rs2001546	Lung function (FEV1/FVC)	CAMK1D	spatial
level 0	rs798526	Lung function (FEV1/FVC)	GNA12	spatial
level 0	rs2881756	Lung function (FEV1/FVC)	C1GALT1	spatial
level 0	rs13243640	Lung function (FEV1/FVC)	GTF2I	spatial
level 0	rs117827273	Lung function (FEV1/FVC)	MSL1	spatial
level 0	rs631126	Lung function (FEV1/FVC)	MTCL1	spatial
level 0	rs631126	Chronic obstructive pulmonary disease x current smoker interaction (main effect)	MTCL1	spatial
level 0	rs631126	Chronic obstructive pulmonary disease in non-current smokers	MTCL1	spatial
level 0	rs631126	Chronic obstructive pulmonary disease x current smoker interaction (2df)	MTCL1	spatial
level 0	rs55703445	Lung function (FEV1/FVC)	FGD6	spatial
level 0	rs11853359	Lung function (FEV1/FVC)	THSD4	spatial
level 0	rs899927	Lung function (FEV1/FVC)	ADAMTSL3	spatial
level 0	rs4942300	Lung function (FEV1/FVC)	TSC22D1	spatial
level 0	rs12894780	Lung function (FEV1/FVC)	LIPC	spatial
level 0	rs12894780	Chronic obstructive pulmonary disease x ever smoker interaction (2df)	LIPC	spatial
level 0	rs12894780	Chronic obstructive pulmonary disease x current smoker interaction (main effect)	LIPC	spatial
level 0	rs12894780	Chronic obstructive pulmonary disease in non-current smokers	LIPC	spatial
level 0	rs12894780	Chronic obstructive pulmonary disease x current smoker interaction (2df)	LIPC	spatial
level 0	rs2604894	Lung function (FEV1/FVC)	C19orf54	spatial
level 0	rs2604894	Chronic obstructive pulmonary disease x current smoker interaction (2df)	C19orf54	spatial
level 0	rs7252126	Lung function (FEV1/FVC)	GIPR	spatial
level 0	rs7252126	Lung function (FEV1/FVC)	DMPK	spatial
level 0	rs7252126	Lung function (FEV1/FVC)	DMWD	spatial
level 0	rs4784886	Lung function (FEV1/FVC)	MMP15	spatial
level 0	rs4888420	Lung function (FEV1/FVC)	CFDP1	spatial
level 0	rs12107178	Lung function (FEV1/FVC)	LINC00886	spatial
level 0	rs2464522	Lung function (FEV1/FVC)	FAM13A	spatial
level 0	rs11938276	Lung function (FEV1/FVC)	BTC	spatial
level 0	rs615672	Waist circumference adjusted for BMI (joint analysis main effects and physical activity interaction)	HLA-DQB1	spatial
level 0	rs615672	Waist circumference adjusted for BMI in active individuals	HLA-DQB1	spatial
level 0	rs798489	Waist circumference adjusted for BMI (joint analysis main effects and physical activity interaction)	GNA12	spatial
level 0	rs798489	Waist circumference adjusted for BMI in active individuals	GNA12	spatial
level 0	rs2030839	Waist circumference adjusted for BMI (joint analysis main effects and physical activity interaction)	ADAMTSL3	spatial
level 0	rs2030839	Waist circumference adjusted for BMI in active individuals	ADAMTSL3	spatial
level 0	rs9435732	Waist circumference adjusted for BMI (joint analysis main effects and physical activity interaction)	CROCC	spatial
level 0	rs9435732	Waist circumference adjusted for BMI (joint analysis main effects and physical activity interaction)	RP1-37C10.3	spatial
level 0	rs9435732	Waist circumference adjusted for BMI (joint analysis main effects and physical activity interaction)	ATP13A2	spatial
level 0	rs9435732	Waist circumference adjusted for BMI (joint analysis main effects and physical activity interaction)	MFAP2	spatial
level 0	rs9435732	Waist circumference adjusted for BMI in active individuals	CROCC	spatial
level 0	rs9435732	Waist circumference adjusted for BMI in active individuals	RP1-37C10.3	spatial
level 0	rs9435732	Waist circumference adjusted for BMI in active individuals	ATP13A2	spatial
level 0	rs9435732	Waist circumference adjusted for BMI in active individuals	MFAP2	spatial
level 0	rs10843151	Waist circumference adjusted for BMI (joint analysis main effects and physical activity interaction)	CCDC91	spatial
level 0	rs10843151	Waist circumference adjusted for BMI in active individuals	CCDC91	spatial
level 0	rs3738814	Waist circumference adjusted for BMI (joint analysis main effects and physical activity interaction)	RP1-37C10.3	spatial
level 0	rs3738814	Waist circumference adjusted for BMI (joint analysis main effects and physical activity interaction)	ATP13A2	spatial
level 0	rs3738814	Waist circumference adjusted for BMI in active individuals	RP1-37C10.3	spatial
level 0	rs3738814	Waist circumference adjusted for BMI in active individuals	ATP13A2	spatial
level 0	rs2249742	White blood cell count (lymphocyte)	POU5F1	spatial
level 0	rs2524079	White blood cell count (lymphocyte)	POU5F1	spatial
level 0	rs1636250	White matter microstructure (mode of anisotropy)	GNA12	spatial
level 0	rs1724888	White matter microstructure (mode of anisotropy)	GNA12	spatial
level 0	rs208346	White matter microstructure (mode of anisotropy)	GNA12	spatial
level 0	rs1183079	White matter microstructure (mode of anisotropy)	GNA12	spatial
level 0	rs798497	White matter microstructure (mode of anisotropy)	GNA12	spatial
level 0	rs1724425	General factor of neuroticism	LINC02210	spatial
level 0	rs199497	General factor of neuroticism	LINC02210	spatial
level 0	rs3843738	General factor of neuroticism	LINC02210	spatial
level 0	rs110402	General factor of neuroticism	LINC02210	spatial
level 0	rs2979204	General factor of neuroticism	ERI1	spatial
level 0	rs11776973	General factor of neuroticism	ERI1	spatial
level 0	rs4841318	General factor of neuroticism	ERI1	spatial
level 0	rs378974	General factor of neuroticism	ERI1	spatial
level 0	rs6983150	General factor of neuroticism	ERI1	spatial
level 0	rs2572440	General factor of neuroticism	ERI1	spatial
level 0	rs199529	General factor of neuroticism	KANSL1	spatial
level 0	rs62064598	General factor of neuroticism	KANSL1	spatial
level 0	rs62064598	General factor of neuroticism	LINC02210	spatial
level 0	rs34293316	General factor of neuroticism	ERI1	spatial
level 0	rs4840519	General factor of neuroticism	ERI1	spatial
level 0	rs3021416	General factor of neuroticism	ERI1	spatial
level 0	rs1567398	General factor of neuroticism	ERI1	spatial
level 0	rs1554533	General factor of neuroticism	ERI1	spatial
level 0	rs1109618	General factor of neuroticism	ERI1	spatial
level 0	rs4840376	General factor of neuroticism	ERI1	spatial
level 0	rs10106565	General factor of neuroticism	ERI1	spatial
level 0	rs11776845	General factor of neuroticism	ERI1	spatial
level 0	rs2544026	Asthma (adult onset)	HDAC7	spatial
level 0	rs301816	Asthma (adult onset)	RERE	spatial
level 0	rs301816	Asthma (adult onset)	RP5-1115A15.1	spatial
level 0	rs28407950	Asthma (adult onset)	HLA-DQB1	spatial
level 0	rs56389811	Asthma (adult onset)	HDAC7	spatial
level 0	rs75355720	Asthma (adult onset)	CTB-109A12.1	spatial
level 0	rs3104369	Asthma (adult onset)	HLA-DQB1	spatial
level 0	rs6689	Asthma (adult onset)	HLA-DQB1	spatial
level 0	rs11771259	Chronic obstructive pulmonary disease or high blood pressure (pleiotropy)	C1GALT1	spatial
level 0	rs12627514	Chronic obstructive pulmonary disease or high blood pressure (pleiotropy)	PDE9A	spatial
level 0	rs1549306	Chronic obstructive pulmonary disease or high blood pressure (pleiotropy)	CFDP1	spatial
level 0	rs1549306	Chronic obstructive pulmonary disease or high blood pressure (pleiotropy)	BCAR1	spatial
level 0	rs1549306	Chronic obstructive pulmonary disease or high blood pressure (pleiotropy)	RP11-252K23.2	spatial
level 0	rs301819	Chronic obstructive pulmonary disease or high blood pressure (pleiotropy)	RERE	spatial
level 0	rs301819	Chronic obstructive pulmonary disease or high blood pressure (pleiotropy)	RP5-1115A15.1	spatial
level 0	rs36044436	Chronic obstructive pulmonary disease or high blood pressure (pleiotropy)	GTF2I	spatial
level 0	rs4787486	Chronic obstructive pulmonary disease or high blood pressure (pleiotropy)	TMEM219	spatial
level 0	rs6799272	Chronic obstructive pulmonary disease or high blood pressure (pleiotropy)	RSRC1	spatial
level 0	rs8046697	Chronic obstructive pulmonary disease or coronary artery disease (pleiotropy)	CFDP1	spatial
level 0	rs8046697	Chronic obstructive pulmonary disease or coronary artery disease (pleiotropy)	BCAR1	spatial
level 0	rs8108474	Chronic obstructive pulmonary disease or coronary artery disease (pleiotropy)	GIPR	spatial
level 0	rs8108474	Chronic obstructive pulmonary disease or coronary artery disease (pleiotropy)	DMPK	spatial
level 0	rs8108474	Chronic obstructive pulmonary disease or coronary artery disease (pleiotropy)	DMWD	spatial
level 0	rs12173787	Chronic obstructive pulmonary disease or resting heart rate (pleiotropy)	LEMD2	spatial
level 0	rs3738676	Chronic obstructive pulmonary disease or resting heart rate (pleiotropy)	RP11-69E11.4	spatial
level 0	rs3738676	Chronic obstructive pulmonary disease or resting heart rate (pleiotropy)	PPIEL	spatial
level 0	rs3738676	Chronic obstructive pulmonary disease or resting heart rate (pleiotropy)	PABPC4	spatial
level 0	rs9859058	Chronic obstructive pulmonary disease or resting heart rate (pleiotropy)	LINC00886	spatial
level 0	rs7781	Left‚Äìright brain asymmetry	FLOT1	spatial
level 0	rs7781	Left‚Äìright brain asymmetry	PPP1R18	spatial
level 0	rs911934	Left‚Äìright brain asymmetry	COL15A1	spatial
level 0	rs35908989	Left‚Äìright brain asymmetry	KANSL1	spatial
level 0	rs35945722	Chronic obstructive pulmonary disease x ever smoker interaction (2df)	TWIST2	spatial
level 0	rs35945722	Chronic obstructive pulmonary disease in ever smokers	TWIST2	spatial
level 0	rs9273410	Chronic obstructive pulmonary disease x ever smoker interaction (2df)	HLA-DQB1	spatial
level 0	rs9273410	Chronic obstructive pulmonary disease x ever smoker interaction (main effect)	HLA-DQB1	spatial
level 0	rs9273410	Chronic obstructive pulmonary disease in ever smokers	HLA-DQB1	spatial
level 0	rs9273410	Chronic obstructive pulmonary disease x current smoker interaction (main effect)	HLA-DQB1	spatial
level 0	rs9273410	Chronic obstructive pulmonary disease in non-current smokers	HLA-DQB1	spatial
level 0	rs9273410	Chronic obstructive pulmonary disease in never smokers	HLA-DQB1	spatial
level 0	rs9273410	Chronic obstructive pulmonary disease x current smoker interaction (2df)	HLA-DQB1	spatial
level 0	rs6923811	Chronic obstructive pulmonary disease x ever smoker interaction (2df)	ZNF391	spatial
level 0	rs6923811	Chronic obstructive pulmonary disease x ever smoker interaction (main effect)	ZNF391	spatial
level 0	rs6923811	Chronic obstructive pulmonary disease x current smoker interaction (main effect)	ZNF391	spatial
level 0	rs6923811	Chronic obstructive pulmonary disease in non-current smokers	ZNF391	spatial
level 0	rs6923811	Chronic obstructive pulmonary disease in never smokers	ZNF391	spatial
level 0	rs6923811	Chronic obstructive pulmonary disease x current smoker interaction (2df)	ZNF391	spatial
level 0	rs1007892	Chronic obstructive pulmonary disease x ever smoker interaction (2df)	COL15A1	spatial
level 0	rs1007892	Chronic obstructive pulmonary disease in ever smokers	COL15A1	spatial
level 0	rs1007892	Chronic obstructive pulmonary disease x current smoker interaction (main effect)	COL15A1	spatial
level 0	rs1007892	Chronic obstructive pulmonary disease in non-current smokers	COL15A1	spatial
level 0	rs1007892	Chronic obstructive pulmonary disease x current smoker interaction (2df)	COL15A1	spatial
level 0	rs57062879	Chronic obstructive pulmonary disease x ever smoker interaction (2df)	CAMK1D	spatial
level 0	rs57062879	Chronic obstructive pulmonary disease x ever smoker interaction (main effect)	CAMK1D	spatial
level 0	rs57062879	Chronic obstructive pulmonary disease in ever smokers	CAMK1D	spatial
level 0	rs57062879	Chronic obstructive pulmonary disease x current smoker interaction (main effect)	CAMK1D	spatial
level 0	rs57062879	Chronic obstructive pulmonary disease in non-current smokers	CAMK1D	spatial
level 0	rs57062879	Chronic obstructive pulmonary disease in never smokers	CAMK1D	spatial
level 0	rs57062879	Chronic obstructive pulmonary disease x current smoker interaction (2df)	CAMK1D	spatial
level 0	rs2188100	Chronic obstructive pulmonary disease x ever smoker interaction (2df)	ZNRD1	spatial
level 0	rs2188100	Chronic obstructive pulmonary disease x ever smoker interaction (main effect)	ZNRD1	spatial
level 0	rs2188100	Chronic obstructive pulmonary disease in never smokers	ZNRD1	spatial
level 0	rs1064627	Chronic obstructive pulmonary disease x ever smoker interaction (2df)	FLOT1	spatial
level 0	rs1064627	Chronic obstructive pulmonary disease x ever smoker interaction (2df)	PPP1R18	spatial
level 0	rs1064627	Chronic obstructive pulmonary disease x ever smoker interaction (main effect)	FLOT1	spatial
level 0	rs1064627	Chronic obstructive pulmonary disease x ever smoker interaction (main effect)	PPP1R18	spatial
level 0	rs1064627	Chronic obstructive pulmonary disease in ever smokers	FLOT1	spatial
level 0	rs1064627	Chronic obstructive pulmonary disease in ever smokers	PPP1R18	spatial
level 0	rs1064627	Chronic obstructive pulmonary disease x current smoker interaction (main effect)	FLOT1	spatial
level 0	rs1064627	Chronic obstructive pulmonary disease x current smoker interaction (main effect)	PPP1R18	spatial
level 0	rs1064627	Chronic obstructive pulmonary disease in non-current smokers	FLOT1	spatial
level 0	rs1064627	Chronic obstructive pulmonary disease in non-current smokers	PPP1R18	spatial
level 0	rs1064627	Chronic obstructive pulmonary disease in never smokers	FLOT1	spatial
level 0	rs1064627	Chronic obstructive pulmonary disease in never smokers	PPP1R18	spatial
level 0	rs1064627	Chronic obstructive pulmonary disease x current smoker interaction (2df)	FLOT1	spatial
level 0	rs1064627	Chronic obstructive pulmonary disease x current smoker interaction (2df)	PPP1R18	spatial
level 0	rs12449170	Chronic obstructive pulmonary disease x current smoker interaction (main effect)	CFDP1	spatial
level 0	rs12449170	Chronic obstructive pulmonary disease in non-current smokers	CFDP1	spatial
level 0	rs12449170	Chronic obstructive pulmonary disease x current smoker interaction (2df)	CFDP1	spatial
level 0	rs60967688	Chronic obstructive pulmonary disease x current smoker interaction (main effect)	EFCAB5	spatial
level 0	rs60967688	Chronic obstructive pulmonary disease x current smoker interaction (main effect)	SSH2	spatial
level 0	rs60967688	Chronic obstructive pulmonary disease x current smoker interaction (main effect)	RP11-354P11.2	spatial
level 0	rs60967688	Chronic obstructive pulmonary disease in non-current smokers	EFCAB5	spatial
level 0	rs60967688	Chronic obstructive pulmonary disease in non-current smokers	SSH2	spatial
level 0	rs60967688	Chronic obstructive pulmonary disease in non-current smokers	RP11-354P11.2	spatial
level 0	rs60967688	Chronic obstructive pulmonary disease x current smoker interaction (2df)	EFCAB5	spatial
level 0	rs60967688	Chronic obstructive pulmonary disease x current smoker interaction (2df)	SSH2	spatial
level 0	rs60967688	Chronic obstructive pulmonary disease x current smoker interaction (2df)	RP11-354P11.2	spatial
level 0	rs9303283	Chronic obstructive pulmonary disease x current smoker interaction (main effect)	MED24	spatial
level 0	rs9303283	Chronic obstructive pulmonary disease in non-current smokers	MED24	spatial
level 0	rs9303283	Chronic obstructive pulmonary disease x current smoker interaction (2df)	MED24	spatial
level 0	rs35926103	Chronic obstructive pulmonary disease x current smoker interaction (main effect)	BTC	spatial
level 0	rs35926103	Chronic obstructive pulmonary disease in non-current smokers	BTC	spatial
level 0	rs35926103	Chronic obstructive pulmonary disease x current smoker interaction (2df)	BTC	spatial
level 1	rs13060453	Post bronchodilator FEV1	RUVBL1	spatial
level 1	rs13060453	Post bronchodilator FEV1	EEFSEC	spatial
level 1	rs11719546	Post bronchodilator FEV1	RUVBL1	spatial
level 1	rs11719546	Post bronchodilator FEV1	EEFSEC	spatial
level 1	rs67674204	Post bronchodilator FEV1	EEFSEC	spatial
level 1	rs2999089	Post bronchodilator FEV1	EEFSEC	spatial
level 1	rs2999089	Post bronchodilator FEV1/FVC ratio	EEFSEC	spatial
level 1	rs2811511	Post bronchodilator FEV1	EEFSEC	spatial
level 1	rs2811511	Post bronchodilator FEV1/FVC ratio	EEFSEC	spatial
level 1	rs2811528	Post bronchodilator FEV1	EEFSEC	spatial
level 1	rs2811528	Post bronchodilator FEV1/FVC ratio	EEFSEC	spatial
level 1	rs2955096	Post bronchodilator FEV1	EEFSEC	spatial
level 1	rs2955096	Post bronchodilator FEV1/FVC ratio	EEFSEC	spatial
level 1	rs2687730	Post bronchodilator FEV1	EEFSEC	spatial
level 1	rs2687730	Post bronchodilator FEV1/FVC ratio	EEFSEC	spatial
level 1	rs2811381	Post bronchodilator FEV1	EEFSEC	spatial
level 1	rs2811381	Post bronchodilator FEV1/FVC ratio	EEFSEC	spatial
level 1	rs2955098	Post bronchodilator FEV1	EEFSEC	spatial
level 1	rs2955098	Post bronchodilator FEV1/FVC ratio	EEFSEC	spatial
level 1	rs6798749	Post bronchodilator FEV1	EEFSEC	spatial
level 1	rs6798749	Post bronchodilator FEV1/FVC ratio	EEFSEC	spatial
level 1	rs13067650	Post bronchodilator FEV1	EEFSEC	spatial
level 1	rs13067650	Post bronchodilator FEV1/FVC ratio	EEFSEC	spatial
level 1	rs10934850	Post bronchodilator FEV1	EEFSEC	spatial
level 1	rs10934850	Post bronchodilator FEV1/FVC ratio	EEFSEC	spatial
level 1	rs2036527	Post bronchodilator FEV1	PSMA4	spatial
level 1	rs2036527	Post bronchodilator FEV1/FVC ratio	PSMA4	spatial
level 1	rs11715394	Post bronchodilator FEV1	EEFSEC	spatial
level 1	rs11715394	Post bronchodilator FEV1/FVC ratio	EEFSEC	spatial
level 1	rs2999090	Post bronchodilator FEV1	EEFSEC	spatial
level 1	rs2999090	Post bronchodilator FEV1/FVC ratio	EEFSEC	spatial
level 1	rs6784159	Post bronchodilator FEV1	EEFSEC	spatial
level 1	rs33998546	Post bronchodilator FEV1	EEFSEC	spatial
level 1	rs55777628	Post bronchodilator FEV1	EEFSEC	spatial
level 1	rs34955225	Post bronchodilator FEV1	EEFSEC	spatial
level 1	rs11719079	Post bronchodilator FEV1	EEFSEC	spatial
level 1	rs60464856	Post bronchodilator FEV1	EEFSEC	spatial
level 1	rs34228187	Post bronchodilator FEV1	EEFSEC	spatial
level 1	rs13082038	Post bronchodilator FEV1	EEFSEC	spatial
level 1	rs112434347	Post bronchodilator FEV1	EEFSEC	spatial
level 1	rs138573550	Post bronchodilator FEV1	EEFSEC	spatial
level 1	rs35947214	Post bronchodilator FEV1	EEFSEC	spatial
level 1	rs67940364	Post bronchodilator FEV1	EEFSEC	spatial
level 1	rs6785535	Post bronchodilator FEV1	EEFSEC	spatial
level 1	rs11720239	Post bronchodilator FEV1	EEFSEC	spatial
level 1	rs36059338	Post bronchodilator FEV1	RUVBL1	spatial
level 1	rs36059338	Post bronchodilator FEV1	EEFSEC	spatial
level 1	rs34403909	Post bronchodilator FEV1	EEFSEC	spatial
level 1	rs35724792	Post bronchodilator FEV1	RUVBL1	spatial
level 1	rs35724792	Post bronchodilator FEV1	EEFSEC	spatial
level 1	rs35804055	Post bronchodilator FEV1	EEFSEC	spatial
level 1	rs11709725	Post bronchodilator FEV1	EEFSEC	spatial
level 1	rs11709725	Post bronchodilator FEV1/FVC ratio	EEFSEC	spatial
level 1	rs34689870	Post bronchodilator FEV1	EEFSEC	spatial
level 1	rs34689870	Post bronchodilator FEV1/FVC ratio	EEFSEC	spatial
level 1	rs11709611	Post bronchodilator FEV1	EEFSEC	spatial
level 1	rs11709611	Post bronchodilator FEV1/FVC ratio	EEFSEC	spatial
level 1	rs67575175	Post bronchodilator FEV1	EEFSEC	spatial
level 1	rs67575175	Post bronchodilator FEV1/FVC ratio	EEFSEC	spatial
level 1	rs2687723	Post bronchodilator FEV1	EEFSEC	spatial
level 1	rs2687723	Post bronchodilator FEV1/FVC ratio	EEFSEC	spatial
level 1	rs11716941	Post bronchodilator FEV1	EEFSEC	spatial
level 1	rs11716941	Post bronchodilator FEV1/FVC ratio	EEFSEC	spatial
level 1	rs6439116	Post bronchodilator FEV1	EEFSEC	spatial
level 1	rs6439116	Post bronchodilator FEV1/FVC ratio	EEFSEC	spatial
level 1	rs56328893	Post bronchodilator FEV1	EEFSEC	spatial
level 1	rs56328893	Post bronchodilator FEV1/FVC ratio	EEFSEC	spatial
level 1	rs73201462	Post bronchodilator FEV1	EEFSEC	spatial
level 1	rs73201462	Post bronchodilator FEV1/FVC ratio	EEFSEC	spatial
level 1	rs11706304	Post bronchodilator FEV1	EEFSEC	spatial
level 1	rs11706304	Post bronchodilator FEV1/FVC ratio	EEFSEC	spatial
level 1	rs57735707	Post bronchodilator FEV1	EEFSEC	spatial
level 1	rs57735707	Post bronchodilator FEV1/FVC ratio	EEFSEC	spatial
level 1	rs13062252	Post bronchodilator FEV1	EEFSEC	spatial
level 1	rs2811387	Post bronchodilator FEV1	EEFSEC	spatial
level 1	rs2811387	Post bronchodilator FEV1/FVC ratio	EEFSEC	spatial
level 1	rs34409786	Post bronchodilator FEV1	EEFSEC	spatial
level 1	rs34409786	Post bronchodilator FEV1/FVC ratio	EEFSEC	spatial
level 1	rs2955085	Post bronchodilator FEV1	EEFSEC	spatial
level 1	rs2955085	Post bronchodilator FEV1/FVC ratio	EEFSEC	spatial
level 1	rs2999072	Post bronchodilator FEV1	EEFSEC	spatial
level 1	rs2999072	Post bronchodilator FEV1/FVC ratio	EEFSEC	spatial
level 1	rs2955088	Post bronchodilator FEV1	EEFSEC	spatial
level 1	rs2955088	Post bronchodilator FEV1/FVC ratio	EEFSEC	spatial
level 1	rs2955130	Post bronchodilator FEV1	EEFSEC	spatial
level 1	rs2955130	Post bronchodilator FEV1/FVC ratio	EEFSEC	spatial
level 1	rs2999080	Post bronchodilator FEV1	EEFSEC	spatial
level 1	rs2999080	Post bronchodilator FEV1/FVC ratio	EEFSEC	spatial
level 1	rs2999083	Post bronchodilator FEV1	EEFSEC	spatial
level 1	rs2999083	Post bronchodilator FEV1/FVC ratio	EEFSEC	spatial
level 1	rs2811486	Post bronchodilator FEV1	EEFSEC	spatial
level 1	rs2811486	Post bronchodilator FEV1/FVC ratio	EEFSEC	spatial
level 1	rs2811400	Post bronchodilator FEV1	EEFSEC	spatial
level 1	rs2811400	Post bronchodilator FEV1/FVC ratio	EEFSEC	spatial
level 1	rs2811414	Post bronchodilator FEV1	EEFSEC	spatial
level 1	rs2811414	Post bronchodilator FEV1/FVC ratio	EEFSEC	spatial
level 1	rs6787614	Post bronchodilator FEV1	EEFSEC	spatial
level 1	rs34545799	Post bronchodilator FEV1	EEFSEC	spatial
level 1	rs36069551	Post bronchodilator FEV1	RUVBL1	spatial
level 1	rs36069551	Post bronchodilator FEV1	EEFSEC	spatial
level 1	rs55684215	Post bronchodilator FEV1	EEFSEC	spatial
level 1	rs13091198	Post bronchodilator FEV1	RUVBL1	spatial
level 1	rs13091198	Post bronchodilator FEV1	EEFSEC	spatial
level 1	rs2811549	Post bronchodilator FEV1	EEFSEC	spatial
level 1	rs2811549	Post bronchodilator FEV1/FVC ratio	EEFSEC	spatial
level 1	rs2811536	Post bronchodilator FEV1	EEFSEC	spatial
level 1	rs2811536	Post bronchodilator FEV1/FVC ratio	EEFSEC	spatial
level 1	rs11707462	Post bronchodilator FEV1	EEFSEC	spatial
level 1	rs6783253	Post bronchodilator FEV1	EEFSEC	spatial
level 1	rs6783253	Post bronchodilator FEV1/FVC ratio	EEFSEC	spatial
level 1	rs13071740	Post bronchodilator FEV1	EEFSEC	spatial
level 1	rs13071740	Post bronchodilator FEV1/FVC ratio	EEFSEC	spatial
level 1	rs6800225	Post bronchodilator FEV1	EEFSEC	spatial
level 1	rs6800225	Post bronchodilator FEV1/FVC ratio	EEFSEC	spatial
level 1	rs34817706	Post bronchodilator FEV1	EEFSEC	spatial
level 1	rs34817706	Post bronchodilator FEV1/FVC ratio	EEFSEC	spatial
level 1	rs6797834	Post bronchodilator FEV1	EEFSEC	spatial
level 1	rs6797834	Post bronchodilator FEV1/FVC ratio	EEFSEC	spatial
level 1	rs11714052	Post bronchodilator FEV1	EEFSEC	spatial
level 1	rs11714052	Post bronchodilator FEV1/FVC ratio	EEFSEC	spatial
level 1	rs35515217	Post bronchodilator FEV1	EEFSEC	spatial
level 1	rs35515217	Post bronchodilator FEV1/FVC ratio	EEFSEC	spatial
level 1	rs66987356	Post bronchodilator FEV1	EEFSEC	spatial
level 1	rs66987356	Post bronchodilator FEV1/FVC ratio	EEFSEC	spatial
level 1	rs35421223	Post bronchodilator FEV1	EEFSEC	spatial
level 1	rs35421223	Post bronchodilator FEV1/FVC ratio	EEFSEC	spatial
level 1	rs11711710	Post bronchodilator FEV1	EEFSEC	spatial
level 1	rs34749881	Post bronchodilator FEV1	EEFSEC	spatial
level 1	rs2811530	Post bronchodilator FEV1	EEFSEC	spatial
level 1	rs2811530	Post bronchodilator FEV1/FVC ratio	EEFSEC	spatial
level 1	rs2999077	Post bronchodilator FEV1	EEFSEC	spatial
level 1	rs2999077	Post bronchodilator FEV1/FVC ratio	EEFSEC	spatial
level 1	rs60387553	Post bronchodilator FEV1	EEFSEC	spatial
level 1	rs931794	Post bronchodilator FEV1	PSMA4	spatial
level 1	rs931794	Post bronchodilator FEV1/FVC ratio	PSMA4	spatial
level 1	rs34174370	Post bronchodilator FEV1	EEFSEC	spatial
level 1	rs34174370	Post bronchodilator FEV1/FVC ratio	EEFSEC	spatial
level 1	rs11714619	Post bronchodilator FEV1	EEFSEC	spatial
level 1	rs11714619	Post bronchodilator FEV1/FVC ratio	EEFSEC	spatial
level 1	rs73192978	Post bronchodilator FEV1	EEFSEC	spatial
level 1	rs73192978	Post bronchodilator FEV1/FVC ratio	EEFSEC	spatial
level 1	rs73192979	Post bronchodilator FEV1	EEFSEC	spatial
level 1	rs73192979	Post bronchodilator FEV1/FVC ratio	EEFSEC	spatial
level 1	rs11709066	Post bronchodilator FEV1	EEFSEC	spatial
level 1	rs11709066	Post bronchodilator FEV1/FVC ratio	EEFSEC	spatial
level 1	rs35347185	Post bronchodilator FEV1	EEFSEC	spatial
level 1	rs35347185	Post bronchodilator FEV1/FVC ratio	EEFSEC	spatial
level 1	rs13095660	Post bronchodilator FEV1	EEFSEC	spatial
level 1	rs13095660	Post bronchodilator FEV1/FVC ratio	EEFSEC	spatial
level 1	rs73197383	Post bronchodilator FEV1	EEFSEC	spatial
level 1	rs73197383	Post bronchodilator FEV1/FVC ratio	EEFSEC	spatial
level 1	rs56287882	Post bronchodilator FEV1	EEFSEC	spatial
level 1	rs56287882	Post bronchodilator FEV1/FVC ratio	EEFSEC	spatial
level 1	rs13059975	Post bronchodilator FEV1	EEFSEC	spatial
level 1	rs13059975	Post bronchodilator FEV1/FVC ratio	EEFSEC	spatial
level 1	rs61044849	Post bronchodilator FEV1	EEFSEC	spatial
level 1	rs61044849	Post bronchodilator FEV1/FVC ratio	EEFSEC	spatial
level 1	rs58365910	Post bronchodilator FEV1	PSMA4	spatial
level 1	rs58365910	Post bronchodilator FEV1/FVC ratio	PSMA4	spatial
level 1	rs8042849	Post bronchodilator FEV1	PSMA4	spatial
level 1	rs8042849	Post bronchodilator FEV1/FVC ratio	PSMA4	spatial
level 1	rs8042849	Parental lifespan	PSMA4	spatial
level 1	rs2811416	Post bronchodilator FEV1	EEFSEC	spatial
level 1	rs2811416	Post bronchodilator FEV1/FVC ratio	EEFSEC	spatial
level 1	rs34172752	Post bronchodilator FEV1	EEFSEC	spatial
level 1	rs35531186	Post bronchodilator FEV1	EEFSEC	spatial
level 1	rs34562493	Post bronchodilator FEV1	RUVBL1	spatial
level 1	rs34562493	Post bronchodilator FEV1	EEFSEC	spatial
level 1	rs2955077	Post bronchodilator FEV1	EEFSEC	spatial
level 1	rs2955077	Post bronchodilator FEV1/FVC ratio	EEFSEC	spatial
level 1	rs2955078	Post bronchodilator FEV1	EEFSEC	spatial
level 1	rs2955078	Post bronchodilator FEV1/FVC ratio	EEFSEC	spatial
level 1	rs2955081	Post bronchodilator FEV1	EEFSEC	spatial
level 1	rs2955081	Post bronchodilator FEV1/FVC ratio	EEFSEC	spatial
level 1	rs6765233	Post bronchodilator FEV1	EEFSEC	spatial
level 1	rs6765233	Post bronchodilator FEV1/FVC ratio	EEFSEC	spatial
level 1	rs2955133	Post bronchodilator FEV1	EEFSEC	spatial
level 1	rs2955133	Post bronchodilator FEV1/FVC ratio	EEFSEC	spatial
level 1	rs11710627	Post bronchodilator FEV1	EEFSEC	spatial
level 1	rs11710627	Post bronchodilator FEV1/FVC ratio	EEFSEC	spatial
level 1	rs11710704	Post bronchodilator FEV1	EEFSEC	spatial
level 1	rs11710704	Post bronchodilator FEV1/FVC ratio	EEFSEC	spatial
level 1	rs73197388	Post bronchodilator FEV1	EEFSEC	spatial
level 1	rs73197388	Post bronchodilator FEV1/FVC ratio	EEFSEC	spatial
level 1	rs55925538	Post bronchodilator FEV1	EEFSEC	spatial
level 1	rs55925538	Post bronchodilator FEV1/FVC ratio	EEFSEC	spatial
level 1	rs2955126	Post bronchodilator FEV1	EEFSEC	spatial
level 1	rs2955126	Post bronchodilator FEV1/FVC ratio	EEFSEC	spatial
level 1	rs2955129	Post bronchodilator FEV1	EEFSEC	spatial
level 1	rs2955129	Post bronchodilator FEV1/FVC ratio	EEFSEC	spatial
level 1	rs56117933	Post bronchodilator FEV1	PSMA4	spatial
level 1	rs56117933	Post bronchodilator FEV1/FVC ratio	PSMA4	spatial
level 1	rs2955097	Post bronchodilator FEV1/FVC ratio	EEFSEC	spatial
level 1	rs11721213	Post bronchodilator FEV1/FVC ratio	EEFSEC	spatial
level 1	rs13069054	Post bronchodilator FEV1/FVC ratio	EEFSEC	spatial
level 1	rs17843580	Atopic asthma	HLA-DQA1	spatial
level 1	rs34104805	Atopic asthma	HLA-DQA1	spatial
level 1	rs3997868	Atopic asthma	HLA-DQA1	spatial
level 1	rs12196740	Atopic asthma	HLA-B	spatial
level 1	rs9266289	Atopic asthma	HLA-B	spatial
level 1	rs2904789	Atopic asthma	HLA-B	spatial
level 1	rs705699	Atopic asthma	SUOX	spatial
level 1	rs34831921	Parental lifespan	HLA-DQA1	spatial
level 1	rs34967069	Parental lifespan	HLA-DQA1	spatial
level 1	rs10194375	Alzheimer's disease or family history of Alzheimer's disease	BIN1	spatial
level 1	rs72838215	Alzheimer's disease or family history of Alzheimer's disease	BIN1	spatial
level 1	rs4663099	Alzheimer's disease or family history of Alzheimer's disease	BIN1	spatial
level 1	rs35103166	Alzheimer's disease or family history of Alzheimer's disease	BIN1	spatial
level 1	rs35349669	Alzheimer's disease or family history of Alzheimer's disease	INPP5D	spatial
level 1	rs12292911	Alzheimer's disease or family history of Alzheimer's disease	CELF1	spatial
level 1	rs889555	Alzheimer's disease or family history of Alzheimer's disease	KAT8	spatial
level 1	rs9271192	Alzheimer's disease or family history of Alzheimer's disease	HLA-DQA1	spatial
level 1	rs10838725	Alzheimer's disease or family history of Alzheimer's disease	CELF1	spatial
level 1	rs12926540	Carotenoid levels	CMIP	spatial
level 1	rs9708919	Carotenoid levels	CMIP	spatial
level 2	rs2942168	Parkinson's disease	MAPT	spatial
level 2	rs393152	Parkinson's disease	MAPT	spatial
level 2	rs947211	Parkinson's disease	RAB29	spatial
level 2	rs199515	Parkinson's disease	MAPT	spatial
level 2	rs17649553	Parkinson's disease	MAPT	spatial
level 2	rs8118008	Parkinson's disease	ITPA	spatial
level 2	rs8070723	Parkinson's disease	MAPT	spatial
level 2	rs415430	Parkinson's disease	MAPT	spatial
level 2	rs113434679	Parkinson's disease	MAPT	spatial
level 2	rs11150601	Parkinson's disease	SETD1A	spatial
level 2	rs7212510	Blood protein levels	POLDIP2	spatial
level 2	rs704	Blood protein levels	POLDIP2	spatial
level 2	rs79502742	Blood protein levels	RUVBL2	spatial
level 2	rs2276543	Blood protein levels	LAMC1	spatial
level 2	rs2535627	Blood protein levels	ITIH4	spatial
level 2	rs2239547	Blood protein levels	ITIH4	spatial
level 2	rs34038940	Blood protein levels	APBB1	spatial
level 2	rs34038940	Blood protein levels	HPX	spatial
level 2	rs2691254	Blood protein levels	CTU1	spatial
level 2	rs708100	Blood protein levels	POLDIP2	spatial
level 2	rs71793166	Blood protein levels	IGF2R	spatial
level 2	rs1860129	Blood protein levels	EGF	spatial
level 2	rs73043857	Blood protein levels	THBS2	spatial
level 2	rs73068228	Blood protein levels	CHIT1	spatial
level 2	rs11636952	Blood protein levels	CSK	spatial
level 2	rs2516568	Blood protein levels	IPPK	spatial
level 2	rs3093692	Blood protein levels	POLDIP2	spatial
level 2	rs3758349	Blood protein levels	ADAMTS13	spatial
level 2	rs3768610	Blood protein levels	LAMC1	spatial
level 2	rs75287599	Blood protein levels	RUVBL2	spatial
level 2	rs2486950	Blood protein levels	CHIT1	spatial
level 2	rs267738	Blood protein levels	CTSS	spatial
level 2	rs867186	Blood protein levels	PROCR	spatial
level 2	rs3118663	Blood protein levels	ADAMTS13	spatial
level 2	rs3130991	Blood protein levels	PSORS1C1	spatial
level 2	rs41271951	Blood protein levels	CTSS	spatial
level 2	rs2853928	Blood protein levels	PSORS1C1	spatial
level 2	rs12141375	Blood protein levels	CHIT1	spatial
level 2	rs2691273	Blood protein levels	CTU1	spatial
level 2	rs113399573	Blood protein levels	HLA-DRB1	spatial
level 2	rs139643250	Blood protein levels	RUVBL2	spatial
level 2	rs13469	Blood protein levels	POLDIP2	spatial
level 2	rs6457374	Blood protein levels	PSORS1C1	spatial
level 2	rs6505079	Blood protein levels	POLDIP2	spatial
level 2	rs1151582	Blood protein levels	NID2	spatial
level 2	rs11568972	Blood protein levels	EGF	spatial
level 2	rs11666065	Blood protein levels	KIR3DL2	spatial
level 2	rs872583	Blood protein levels	CHIT1	spatial
level 2	rs12539172	Blood protein levels	GIGYF1	spatial
level 2	rs55861089	Blood protein levels	KCNQ1	spatial
level 2	rs2890364	Blood protein levels	GDI2	spatial
level 2	rs2073867	Blood protein levels	POLDIP2	spatial
level 2	rs2749870	Blood protein levels	NID2	spatial
level 2	rs199883643	Blood protein levels	SEMA4D	spatial
level 2	rs12952884	Blood protein levels	NME1	spatial
level 2	rs116947359	Blood protein levels	CHKB	spatial
level 2	rs4129858	Blood protein levels	LAMC1	spatial
level 2	rs3795046	Blood protein levels	RUVBL2	spatial
level 2	rs3795047	Blood protein levels	RUVBL2	spatial
level 2	rs3820201	Blood protein levels	SLC1A7	spatial
level 2	rs79785970	Blood protein levels	RUVBL2	spatial
level 2	rs45444697	Blood protein levels	ADAM15	spatial
level 2	rs4795433	Blood protein levels	POLDIP2	spatial
level 2	rs4747199	Blood protein levels	PSAP	spatial
level 2	rs1059362	Blood protein levels	HLA-DRB1	spatial
level 2	rs11810108	Blood protein levels	NUP133	spatial
level 2	rs10500671	Blood protein levels	APBB1	spatial
level 2	rs10500671	Blood protein levels	HPX	spatial
level 2	rs3758348	Blood protein levels	MED22	spatial
level 2	rs10503669	Hypertriglyceridemia	LPL	spatial
level 2	rs9644568	Hypertriglyceridemia	LPL	spatial
level 2	rs7016880	Hypertriglyceridemia	LPL	spatial
level 2	rs10911205	Hypertriglyceridemia	LAMC1	spatial
level 2	rs672059	Hypertriglyceridemia	LAMC1	spatial
level 2	rs10911232	Hypertriglyceridemia	LAMC1	spatial
level 2	rs13296664	Depressed affect	TLR4	spatial
level 2	rs1560312	Depressed affect	MAPT	spatial
level 2	rs1560312	Neuroticism	MAPT	spatial
level 2	rs1724422	Depressed affect	MAPT	spatial
level 2	rs1724422	Neuroticism	MAPT	spatial
level 2	rs7502590	Depressed affect	BAIAP2	spatial
level 2	rs7502590	Neuroticism	BAIAP2	spatial
level 2	rs242947	Depressed affect	MAPT	spatial
level 2	rs242947	Neuroticism	MAPT	spatial
level 2	rs2435200	Depressed affect	MAPT	spatial
level 2	rs754593	Depressed affect	MAPT	spatial
level 2	rs754593	Neuroticism	MAPT	spatial
level 2	rs8067056	Depressed affect	MAPT	spatial
level 2	rs8067056	Neuroticism	MAPT	spatial
level 2	rs9904290	Depressed affect	MAPT	spatial
level 2	rs242949	Neuroticism	MAPT	spatial
level 2	rs7111031	Neuroticism	DRD2	spatial
level 2	rs4969373	Neuroticism	BAIAP2	spatial
level 2	rs56084168	Neuroticism	BAIAP2	spatial
level 2	rs3785879	Neuroticism	MAPT	spatial
level 2	rs2435201	Neuroticism	MAPT	spatial
level 2	rs12613586	Neuroticism	POLR1B	spatial
level 2	rs4938021	Neuroticism	DRD2	spatial
level 2	rs17652520	Neuroticism	MAPT	spatial
level 2	rs2214258	Neuroticism	MAPT	spatial
level 2	rs977747	Neuroticism	TAL1	spatial
level 2	rs62062288	Neuroticism	MAPT	spatial
level 2	rs13072536	Neuroticism	ITIH4	spatial
level 2	rs6589377	Neuroticism	DRD2	spatial
level 2	rs6906565	Neuroticism	PSORS1C1	spatial
level 2	rs4969386	Neuroticism	BAIAP2	spatial
level 2	rs11793462	Neuroticism	GAPVD1	spatial
level 2	rs55938136	White matter microstructure (fractional anisotropy)	MAPT	spatial
level 2	rs62054807	White matter microstructure (fractional anisotropy)	MAPT	spatial
level 2	rs1004763	White matter microstructure (fractional anisotropy)	PICK1	spatial
level 2	rs5756894	White matter microstructure (fractional anisotropy)	PICK1	spatial
level 2	rs2018980	White matter microstructure (fractional anisotropy)	PICK1	spatial
level 2	rs1805008	White matter microstructure (fractional anisotropy)	TUBB3	spatial
level 2	rs4625719	White matter microstructure (fractional anisotropy)	MC1R	spatial
level 2	rs28646281	White matter microstructure (fractional anisotropy)	MAPT	spatial
level 2	rs62062797	White matter microstructure (fractional anisotropy)	MAPT	spatial
level 2	rs2696694	White matter microstructure (fractional anisotropy)	MAPT	spatial
level 2	rs80028338	White matter microstructure (fractional anisotropy)	MAPT	spatial
level 3	rs1805007	Skin colour saturation	FANCA	spatial
level 3	rs1805007	Red vs. brown/black hair color	FANCA	spatial
level 3	rs1805008	Skin colour saturation	FANCA	spatial
level 3	rs1805008	Red vs. brown/black hair color	FANCA	spatial
level 3	rs2228479	Skin colour saturation	FANCA	spatial
level 3	rs12203592	Skin colour saturation	IRF4	spatial
level 3	rs12203592	White blood cell count	IRF4	spatial
level 3	rs4268748	Skin colour saturation	FANCA	spatial
level 3	rs1134924	White blood cell count	CANX	spatial
level 3	rs3781454	White blood cell count	METTL10	spatial
level 3	rs12357266	White blood cell count	SLIT1	spatial
level 3	rs10864368	White blood cell count	ENO1	spatial
level 3	rs10931933	White blood cell count	CASP10	spatial
level 3	rs9829114	White blood cell count	PAK2	spatial
level 3	rs13180726	White blood cell count	CANX	spatial
level 3	rs504117	White blood cell count	GCNT2	spatial
level 3	rs3793537	White blood cell count	TPM2	spatial
level 3	rs1335540	White blood cell count	APBB1IP	spatial
level 3	rs11002309	White blood cell count	KCNMA1	spatial
level 3	rs12929950	White blood cell count	TSC2	spatial
level 3	rs2096507	White blood cell count	DIP2A	spatial
level 3	rs9806027	White blood cell count	GTF2A1	spatial
level 3	rs10193121	White blood cell count	CASP10	spatial
level 3	rs605783	White blood cell count	GCNT2	spatial
level 3	rs7901056	White blood cell count	APBB1IP	spatial
level 3	rs7626444	White blood cell count	PAK2	spatial
level 3	rs10786325	White blood cell count	SLIT1	spatial
level 3	rs11652985	White blood cell count	AANAT	spatial
level 3	rs67129560	White blood cell count	LEPR	spatial
level 3	rs72683129	White blood cell count	LEPR	spatial
level 3	rs11587213	White blood cell count	FCER1G	spatial
level 3	rs2089979	White blood cell count	PAK2	spatial
level 3	rs5873661	White blood cell count	CANX	spatial
level 3	rs13195149	White blood cell count	GCNT2	spatial
level 3	rs3557	White blood cell count	FCER1G	spatial
level 3	rs1887428	White blood cell count	JAK2	spatial
level 3	rs10882904	White blood cell count	SLIT1	spatial
level 3	rs488621	White blood cell count	SPC25	spatial
level 3	rs3087253	White blood cell count	CCR5	spatial
level 3	rs1800715	White blood cell count	TSC2	spatial
level 3	rs144830084	White blood cell count	ARRB2	spatial
level 3	rs72801474	White blood cell count	HSPA4	spatial
level 3	rs13182141	White blood cell count	CANX	spatial
level 3	rs11701802	White blood cell count	DIP2A	spatial
level 3	rs7912830	White blood cell count	TNKS2	spatial
level 3	rs11187538	White blood cell count	FFAR4	spatial
level 3	rs10883756	White blood cell count	ARL3	spatial
level 3	rs7098640	White blood cell count	OPTN	spatial
level 3	rs12783726	White blood cell count	APBB1IP	spatial
level 3	rs10409474	White blood cell count	CFD	spatial
level 3	rs3786711	White blood cell count	AP2S1	spatial
level 3	rs9900933	White blood cell count	UNC13D	spatial
level 3	rs1139652	White blood cell count	HMOX2	spatial
level 3	rs111792818	White blood cell count	USP7	spatial
level 3	rs8071086	White blood cell count	ARRB2	spatial
level 3	rs10146637	White blood cell count	ATG14	spatial
level 3	rs1951389	White blood cell count	CKB	spatial
level 3	rs11072567	Estimated glomerular filtration rate	NRG4	spatial
level 3	rs816850	Estimated glomerular filtration rate	KCNMA1	spatial
level 3	rs7185391	Estimated glomerular filtration rate	SLC7A6	spatial
level 3	rs1153855	Estimated glomerular filtration rate	GATM	spatial
level 3	rs2467853	Estimated glomerular filtration rate	GATM	spatial
level 3	rs6779368	Estimated glomerular filtration rate	SENP2	spatial
level 3	rs10430743	Estimated glomerular filtration rate	METTL10	spatial
level 3	rs9888796	Estimated glomerular filtration rate	SLC7A6	spatial
level 3	rs11636251	Estimated glomerular filtration rate	NRG4	spatial
level 3	rs28404308	Estimated glomerular filtration rate	NDOR1	spatial
level 3	rs35669853	Estimated glomerular filtration rate	IRS1	spatial
level 3	rs816828	Estimated glomerular filtration rate	KCNMA1	spatial
level 3	rs1145077	Estimated glomerular filtration rate	GATM	spatial
level 3	rs4886755	Estimated glomerular filtration rate	NRG4	spatial
level 3	rs35284526	Estimated glomerular filtration rate	NFE2L2	spatial
level 3	rs56065557	Estimated glomerular filtration rate	SENP2	spatial
level 3	rs1055256	Estimated glomerular filtration rate	METTL10	spatial
level 3	rs3134605	Estimated glomerular filtration rate	NOTCH4	spatial
level 3	rs438339	Estimated glomerular filtration rate	RPS2	spatial
level 3	rs13081203	Estimated glomerular filtration rate	SENP2	spatial
level 3	rs223401	Estimated glomerular filtration rate	UBE2D3	spatial
level 3	rs2486288	Estimated glomerular filtration rate	GATM	spatial
level 3	rs2842870	Estimated glomerular filtration rate	SMG5	spatial
level 3	rs4962691	Estimated glomerular filtration rate	METTL10	spatial
level 3	rs3127447	Estimated glomerular filtration rate	KCNMA1	spatial
level 3	rs11245344	Estimated glomerular filtration rate	METTL10	spatial
level 3	rs8056893	Estimated glomerular filtration rate	SLC7A6	spatial
level 3	rs1145093	Estimated glomerular filtration rate	GATM	spatial
level 3	rs1800674	Estimated glomerular filtration rate	PSEN2	spatial
level 3	rs3215578	Estimated glomerular filtration rate	VTI1B	spatial
level 3	rs10933138	Estimated glomerular filtration rate	IRS1	spatial
level 3	rs12599531	Estimated glomerular filtration rate	FANCA	spatial
level 3	rs3212350	Red vs. brown/black hair color	FANCA	spatial
level 3	rs11646910	Red vs. brown/black hair color	FANCA	spatial
level 3	rs8045560	Red vs. brown/black hair color	FANCA	spatial
level 3	rs34357723	Red vs. brown/black hair color	FANCA	spatial
level 3	rs12598355	Plasma anastrozole concentration in anastrozole-treated estrogen receptor positive breast cancer	GOT2	spatial
level 3	rs11639682	Plasma anastrozole concentration in anastrozole-treated estrogen receptor positive breast cancer	GOT2	spatial
level 3	rs2280398	Plasma anastrozole concentration in anastrozole-treated estrogen receptor positive breast cancer	GOT2	spatial
level 3	rs2280399	Plasma anastrozole concentration in anastrozole-treated estrogen receptor positive breast cancer	GOT2	spatial
level 3	rs60388585	Plasma anastrozole concentration in anastrozole-treated estrogen receptor positive breast cancer	GOT2	spatial
level 3	rs59234479	Plasma anastrozole concentration in anastrozole-treated estrogen receptor positive breast cancer	GOT2	spatial
level 3	rs11648166	Plasma anastrozole concentration in anastrozole-treated estrogen receptor positive breast cancer	GOT2	spatial
level 3	rs3784911	Plasma anastrozole concentration in anastrozole-treated estrogen receptor positive breast cancer	GOT2	spatial
level 3	rs60979655	Plasma anastrozole concentration in anastrozole-treated estrogen receptor positive breast cancer	GOT2	spatial
level 3	rs16960359	Plasma anastrozole concentration in anastrozole-treated estrogen receptor positive breast cancer	GOT2	spatial
level 3	rs76733922	Plasma anastrozole concentration in anastrozole-treated estrogen receptor positive breast cancer	GOT2	spatial
level 4	rs6074022	Multiple sclerosis	CD40	spatial
level 4	rs10411936	Multiple sclerosis	EPS15L1	spatial
level 4	rs10411936	White blood cell count	EPS15L1	spatial
level 4	rs7779014	Multiple sclerosis	YWHAG	spatial
level 4	rs17149161	Multiple sclerosis	YWHAG	spatial
level 4	rs7789940	Multiple sclerosis	YWHAG	spatial
level 4	rs758944	Multiple sclerosis	YWHAG	spatial
level 4	rs11154801	Multiple sclerosis	AHI1	spatial
level 4	rs4075958	Multiple sclerosis	RGS14	spatial
level 4	rs4075958	Red blood cell count	RGS14	spatial
level 4	rs7255066	Multiple sclerosis	PVR	spatial
level 4	rs3923387	Multiple sclerosis	PLEC	spatial
level 4	rs3809627	Multiple sclerosis	MAPK3	spatial
level 4	rs3809627	Mean corpuscular hemoglobin	MAPK3	spatial
level 4	rs3809627	Mean corpuscular volume	MAPK3	spatial
level 4	rs3809627	Red blood cell count	MAPK3	spatial
level 4	rs3809627	Eosinophil counts	MAPK3	spatial
level 4	rs3809627	Mean reticulocyte volume	MAPK3	spatial
level 4	rs4796224	Multiple sclerosis	ZNHIT3	spatial
level 4	rs4896153	Multiple sclerosis	AHI1	spatial
level 4	rs7260482	Multiple sclerosis	PVR	spatial
level 4	rs7830997	Multiple sclerosis	TRAM1	spatial
level 4	rs2331964	Multiple sclerosis	IQCB1	spatial
level 4	rs67111717	Multiple sclerosis	RGS14	spatial
level 4	rs6427540	Multiple sclerosis	SLAMF1	spatial
level 4	rs58166386	Multiple sclerosis	EPS15L1	spatial
level 4	rs9399125	Multiple sclerosis	HBS1L	spatial
level 4	rs4976646	Multiple sclerosis	RGS14	spatial
level 4	rs7204270	Multiple sclerosis	MAPK3	spatial
level 4	rs1870071	Multiple sclerosis	EPS15L1	spatial
level 4	rs4810485	Multiple sclerosis	CD40	spatial
level 4	rs2073167	Multiple sclerosis	ACO2	spatial
level 4	rs1920296	Multiple sclerosis	IQCB1	spatial
level 4	rs9399137	Platelet count	HBS1L	spatial
level 4	rs9399137	Mean corpuscular hemoglobin	HBS1L	spatial
level 4	rs9399137	Mean corpuscular volume	HBS1L	spatial
level 4	rs9494145	Platelet count	HBS1L	spatial
level 4	rs17572109	Platelet count	ARPC2	spatial
level 4	rs1034564	Platelet count	ARVCF	spatial
level 4	rs2932536	Platelet count	CAPZA1	spatial
level 4	rs4895441	Platelet count	HBS1L	spatial
level 4	rs4895441	Mean corpuscular volume	HBS1L	spatial
level 4	rs4895441	Red blood cell count	HBS1L	spatial
level 4	rs4895441	White blood cell count	HBS1L	spatial
level 4	rs11789898	Platelet count	BRD3	spatial
level 4	rs11789898	Red blood cell count	BRD3	spatial
level 4	rs397969	Platelet count	AKAP10	spatial
level 4	rs1034566	Platelet count	ARVCF	spatial
level 4	rs9494142	Platelet count	HBS1L	spatial
level 4	rs9494142	Mean corpuscular hemoglobin	HBS1L	spatial
level 4	rs9494142	Mean corpuscular volume	HBS1L	spatial
level 4	rs9494142	Red blood cell count	HBS1L	spatial
level 4	rs9494142	Lymphocyte counts	HBS1L	spatial
level 4	rs9494142	Mean reticulocyte volume	HBS1L	spatial
level 4	rs7833924	Platelet count	PLEC	spatial
level 4	rs2810491	Platelet count	BRD3	spatial
level 4	rs11604127	Platelet count	RIC8A	spatial
level 4	rs6925716	Platelet count	AK9	spatial
level 4	rs1331308	Platelet count	HBS1L	spatial
level 4	rs7776054	Platelet count	HBS1L	spatial
level 4	rs7776054	Mean corpuscular hemoglobin	HBS1L	spatial
level 4	rs7776054	Mean corpuscular volume	HBS1L	spatial
level 4	rs7776054	Red blood cell count	HBS1L	spatial
level 4	rs7776054	White blood cell count	HBS1L	spatial
level 4	rs7776054	Red cell distribution width	HBS1L	spatial
level 4	rs7776054	Lymphocyte counts	HBS1L	spatial
level 4	rs7776054	Mean reticulocyte volume	HBS1L	spatial
level 4	rs17145750	Platelet count	MLXIPL	spatial
level 4	rs11562010	Platelet count	CAPZA2	spatial
level 4	rs6852997	Platelet count	REST	spatial
level 4	rs11757577	Platelet count	HBS1L	spatial
level 4	rs28634651	Platelet count	ZFPM1	spatial
level 4	rs9376090	Platelet count	HBS1L	spatial
level 4	rs9376090	Mean corpuscular hemoglobin	HBS1L	spatial
level 4	rs9376090	Mean corpuscular volume	HBS1L	spatial
level 4	rs9376090	Red blood cell count	HBS1L	spatial
level 4	rs296889	Platelet count	RMI1	spatial
level 4	rs1253920	Platelet count	CDA	spatial
level 4	rs12386849	Platelet count	DEPTOR	spatial
level 4	rs200461307	Platelet count	HIBCH	spatial
level 4	rs2999157	Platelet count	CAPZA1	spatial
level 4	rs62191340	Platelet count	ING5	spatial
level 4	rs35786788	Platelet count	HBS1L	spatial
level 4	rs35786788	Mean corpuscular hemoglobin	HBS1L	spatial
level 4	rs35786788	Mean corpuscular volume	HBS1L	spatial
level 4	rs35786788	Red blood cell count	HBS1L	spatial
level 4	rs35786788	Red cell distribution width	HBS1L	spatial
level 4	rs12665952	Platelet count	CAPZA2	spatial
level 4	rs17685	Platelet count	POR	spatial
level 4	rs117418297	Platelet count	CDK10	spatial
level 4	rs203481	Platelet count	AKAP10	spatial
level 4	rs56249713	Platelet count	CD226	spatial
level 4	rs56249713	White blood cell count	CD226	spatial
level 4	rs296888	Platelet count	RMI1	spatial
level 4	rs1106863	Platelet count	PLXNA1	spatial
level 4	rs10998648	Platelet count	HKDC1	spatial
level 4	rs203450	Platelet count	AKAP10	spatial
level 4	rs73045269	Platelet count	TGFB1	spatial
level 4	rs11759553	Platelet count	HBS1L	spatial
level 4	rs1057868	Platelet count	POR	spatial
level 4	rs11606393	Platelet count	RIC8A	spatial
level 4	rs6680310	Platelet count	ZNF362	spatial
level 4	rs11735092	Platelet count	HSD17B13	spatial
level 4	rs5759067	Platelet count	ARFGAP3	spatial
level 4	rs902289	Platelet count	CAPZA1	spatial
level 4	rs511515	Platelet count	IP6K3	spatial
level 4	rs511515	Eosinophil counts	IP6K3	spatial
level 4	rs4713669	Platelet count	IP6K3	spatial
level 4	rs13191948	Platelet count	AK9	spatial
level 4	rs13191948	Mean corpuscular hemoglobin	AK9	spatial
level 4	rs13191948	Mean corpuscular volume	AK9	spatial
level 4	rs13191948	Red blood cell count	AK9	spatial
level 4	rs56254331	Platelet count	TGFB1	spatial
level 4	rs2301274	Platelet count	PVR	spatial
level 4	rs71313932	Platelet count	ARVCF	spatial
level 4	rs4858819	Platelet count	WDR6	spatial
level 4	rs7649075	Platelet count	PLXNA1	spatial
level 4	rs12664956	Platelet count	HBS1L	spatial
level 4	rs12664956	Mean corpuscular hemoglobin	HBS1L	spatial
level 4	rs12664956	Mean corpuscular volume	HBS1L	spatial
level 4	rs9389263	Platelet count	HBS1L	spatial
level 4	rs34164109	Platelet count	HBS1L	spatial
level 4	rs34164109	Red blood cell count	HBS1L	spatial
level 4	rs34164109	Lymphocyte counts	HBS1L	spatial
level 4	rs2915607	Platelet count	GTF2E2	spatial
level 4	rs2915607	Mean corpuscular hemoglobin	GTF2E2	spatial
level 4	rs2915607	White blood cell count	GTF2E2	spatial
level 4	rs10086797	Platelet count	DEPTOR	spatial
level 4	rs796004	Platelet count	RMI1	spatial
level 4	rs796004	Lymphocyte counts	RMI1	spatial
level 4	rs2157770	Platelet count	BRD3	spatial
level 4	rs2157770	Red cell distribution width	BRD3	spatial
level 4	rs1859440	Platelet count	PFKM	spatial
level 4	rs71036221	Platelet count	MAP3K11	spatial
level 4	rs3218097	Mean corpuscular hemoglobin	CCND3	spatial
level 4	rs3218097	Mean corpuscular volume	CCND3	spatial
level 4	rs3218097	Red blood cell count	CCND3	spatial
level 4	rs1122794	Mean corpuscular hemoglobin	RGS11	spatial
level 4	rs2979489	Mean corpuscular hemoglobin	GTF2E2	spatial
level 4	rs2979489	Mean corpuscular volume	GTF2E2	spatial
level 4	rs2979489	Eosinophil counts	GTF2E2	spatial
level 4	rs11239550	Mean corpuscular hemoglobin	ALOX5	spatial
level 4	rs11239550	Mean corpuscular volume	ALOX5	spatial
level 4	rs6568571	Mean corpuscular hemoglobin	AK9	spatial
level 4	rs6568571	Red blood cell count	AK9	spatial
level 4	rs1410492	Mean corpuscular hemoglobin	CCND3	spatial
level 4	rs1410492	Mean corpuscular volume	CCND3	spatial
level 4	rs1410492	Red blood cell count	CCND3	spatial
level 4	rs1410492	Red cell distribution width	CCND3	spatial
level 4	rs13203155	Mean corpuscular hemoglobin	AK9	spatial
level 4	rs13203155	Mean corpuscular volume	AK9	spatial
level 4	rs13203155	Red blood cell count	AK9	spatial
level 4	rs13203155	Red cell distribution width	AK9	spatial
level 4	rs9373124	Mean corpuscular hemoglobin	HBS1L	spatial
level 4	rs35259020	Mean corpuscular hemoglobin	BRD3	spatial
level 4	rs35259020	Mean corpuscular volume	BRD3	spatial
level 4	rs11031096	Mean corpuscular hemoglobin	RRM1	spatial
level 4	rs11031096	Mean corpuscular volume	RRM1	spatial
level 4	rs3824867	Mean corpuscular hemoglobin	RAPSN	spatial
level 4	rs3824867	Eosinophil counts	RAPSN	spatial
level 4	rs3824867	Red cell distribution width	RAPSN	spatial
level 4	rs10160596	Mean corpuscular hemoglobin	MAP3K11	spatial
level 4	rs10160596	Mean corpuscular volume	MAP3K11	spatial
level 4	rs10160596	Red blood cell count	MAP3K11	spatial
level 4	rs10160596	Red cell distribution width	MAP3K11	spatial
level 4	rs13204927	Mean corpuscular hemoglobin	AK9	spatial
level 4	rs6904897	Mean corpuscular hemoglobin	HBS1L	spatial
level 4	rs6904897	Mean corpuscular volume	HBS1L	spatial
level 4	rs17348614	Mean corpuscular hemoglobin	UBA5	spatial
level 4	rs17348614	Mean corpuscular volume	UBA5	spatial
level 4	rs7428496	Mean corpuscular hemoglobin	ATR	spatial
level 4	rs2277899	Mean corpuscular hemoglobin	CHTF18	spatial
level 4	rs9389268	Mean corpuscular hemoglobin	HBS1L	spatial
level 4	rs9389268	Mean corpuscular volume	HBS1L	spatial
level 4	rs9389268	Red blood cell count	HBS1L	spatial
level 4	rs9389268	Eosinophil counts	HBS1L	spatial
level 4	rs2272783	Mean corpuscular hemoglobin	FECH	spatial
level 4	rs2272783	Mean corpuscular volume	FECH	spatial
level 4	rs2272783	Red cell distribution width	FECH	spatial
level 4	rs2227930	Mean corpuscular hemoglobin	ATR	spatial
level 4	rs2227930	Mean corpuscular volume	ATR	spatial
level 4	rs2227930	Red blood cell count	ATR	spatial
level 4	rs16895130	Mean corpuscular hemoglobin	CCND3	spatial
level 4	rs16895130	Mean corpuscular volume	CCND3	spatial
level 4	rs6420181	Mean corpuscular hemoglobin	PLEC	spatial
level 4	rs66731853	Mean corpuscular hemoglobin	CDA	spatial
level 4	rs66731853	Mean corpuscular volume	CDA	spatial
level 4	rs66731853	Urinary metabolite levels in chronic kidney disease	CDA	spatial
level 4	rs66731853	Basophil percentage of white cells	CDA	spatial
level 4	rs66731853	Lymphocyte counts	CDA	spatial
level 4	rs66731853	Mean reticulocyte volume	CDA	spatial
level 4	rs725518	Mean corpuscular hemoglobin	RRM1	spatial
level 4	rs725518	Mean corpuscular volume	RRM1	spatial
level 4	rs725518	Mean reticulocyte volume	RRM1	spatial
level 4	rs7950331	Mean corpuscular hemoglobin	EIF3F	spatial
level 4	rs7950331	Mean corpuscular volume	EIF3F	spatial
level 4	rs3740685	Mean corpuscular hemoglobin	RAPSN	spatial
level 4	rs3740685	Mean corpuscular volume	RAPSN	spatial
level 4	rs3740685	Red cell distribution width	RAPSN	spatial
level 4	rs55931012	Mean corpuscular hemoglobin	BRD3	spatial
level 4	rs55931012	Mean corpuscular volume	BRD3	spatial
level 4	rs55931012	Mean reticulocyte volume	BRD3	spatial
level 4	rs1127152	Mean corpuscular hemoglobin	SEC16A	spatial
level 4	rs1127152	Red blood cell count	SEC16A	spatial
level 4	rs587118	Mean corpuscular hemoglobin	FANCG	spatial
level 4	rs55924785	Mean corpuscular hemoglobin	BRD3	spatial
level 4	rs7789162	Mean corpuscular hemoglobin	PPIA	spatial
level 4	rs7789162	Mean corpuscular volume	PPIA	spatial
level 4	rs7789162	Red cell distribution width	PPIA	spatial
level 4	rs9825207	Mean corpuscular hemoglobin	ATR	spatial
level 4	rs9825207	Mean corpuscular volume	ATR	spatial
level 4	rs10839961	Mean corpuscular hemoglobin	EIF3F	spatial
level 4	rs6495128	Mean corpuscular hemoglobin	MPI	spatial
level 4	rs8055187	Mean corpuscular hemoglobin	RAB11FIP3	spatial
level 4	rs73265633	Mean corpuscular hemoglobin	ATAD5	spatial
level 4	rs10935465	Mean corpuscular hemoglobin	ATR	spatial
level 4	rs566204	Mean corpuscular hemoglobin	MTMR2	spatial
level 4	rs2277339	Mean corpuscular hemoglobin	PRIM1	spatial
level 4	rs2277339	Mean corpuscular volume	PRIM1	spatial
level 4	rs2277339	Red blood cell count	PRIM1	spatial
level 4	rs2277339	Red cell distribution width	PRIM1	spatial
level 4	rs2277339	Mean reticulocyte volume	PRIM1	spatial
level 4	rs35360964	Mean corpuscular hemoglobin	UNC119B	spatial
level 4	rs35360964	Red blood cell count	UNC119B	spatial
level 4	rs33988592	Mean corpuscular hemoglobin	IQCB1	spatial
level 4	rs33988592	Mean corpuscular volume	IQCB1	spatial
level 4	rs843370	Mean corpuscular hemoglobin	DVL3	spatial
level 4	rs843370	Mean corpuscular volume	DVL3	spatial
level 4	rs644799	Mean corpuscular hemoglobin	MTMR2	spatial
level 4	rs644799	Mean corpuscular volume	MTMR2	spatial
level 4	rs56179458	Mean corpuscular hemoglobin	UNC119B	spatial
level 4	rs56179458	Mean reticulocyte volume	UNC119B	spatial
level 4	rs2072671	Mean corpuscular hemoglobin	CDA	spatial
level 4	rs2072671	Mean corpuscular volume	CDA	spatial
level 4	rs2072671	Red blood cell count	CDA	spatial
level 4	rs71153975	Mean corpuscular hemoglobin	ATR	spatial
level 4	rs71153975	Mean reticulocyte volume	ATR	spatial
level 4	rs78727559	Mean corpuscular hemoglobin	INTS8	spatial
level 4	rs78727559	Mean corpuscular volume	INTS8	spatial
level 4	rs11784833	Mean corpuscular hemoglobin	PLEC	spatial
level 4	rs11784833	Red cell distribution width	PLEC	spatial
level 4	rs7805890	Mean corpuscular hemoglobin	PPIA	spatial
level 4	rs7805890	Mean corpuscular volume	PPIA	spatial
level 4	rs56273049	Mean corpuscular hemoglobin	UNC119B	spatial
level 4	rs56273049	Mean corpuscular volume	UNC119B	spatial
level 4	rs3809646	Mean corpuscular hemoglobin	CDK10	spatial
level 4	rs3809646	Mean corpuscular volume	CDK10	spatial
level 4	rs35388001	Mean corpuscular hemoglobin	SPOP	spatial
level 4	rs35388001	Mean corpuscular volume	SPOP	spatial
level 4	rs35388001	Red blood cell count	SPOP	spatial
level 4	rs35388001	Mean reticulocyte volume	SPOP	spatial
level 4	rs11041699	Mean corpuscular hemoglobin	EIF3F	spatial
level 4	rs11041699	Mean corpuscular volume	EIF3F	spatial
level 4	rs34536858	Mean corpuscular hemoglobin	MAG	spatial
level 4	rs34536858	Mean corpuscular volume	MAG	spatial
level 4	rs34536858	Red cell distribution width	MAG	spatial
level 4	rs111386720	Mean corpuscular hemoglobin	SYMPK	spatial
level 4	rs9865337	Mean corpuscular hemoglobin	RNF168	spatial
level 4	rs9865337	Mean corpuscular volume	RNF168	spatial
level 4	rs9865337	Mean reticulocyte volume	RNF168	spatial
level 4	rs34825830	Mean corpuscular hemoglobin	HBS1L	spatial
level 4	rs34825830	Mean corpuscular volume	HBS1L	spatial
level 4	rs61734601	Mean corpuscular hemoglobin	RAD9A	spatial
level 4	rs61734601	Mean corpuscular volume	RAD9A	spatial
level 4	rs61734601	Mean reticulocyte volume	RAD9A	spatial
level 4	rs7110021	Mean corpuscular hemoglobin	AIP	spatial
level 4	rs7110021	Mean corpuscular volume	AIP	spatial
level 4	rs2272900	Mean corpuscular hemoglobin	CHTF18	spatial
level 4	rs2272900	Mean reticulocyte volume	CHTF18	spatial
level 4	rs6782400	Mean corpuscular hemoglobin	ATR	spatial
level 4	rs6782400	Red blood cell count	ATR	spatial
level 4	rs2305196	Mean corpuscular hemoglobin	HK1	spatial
level 4	rs11030976	Mean corpuscular hemoglobin	RRM1	spatial
level 4	rs6938671	Mean corpuscular hemoglobin	EXOC2	spatial
level 4	rs762679	Mean corpuscular hemoglobin	MCM4	spatial
level 4	rs762679	Mean corpuscular volume	MCM4	spatial
level 4	rs762679	Red blood cell count	MCM4	spatial
level 4	rs762679	Eosinophil counts	MCM4	spatial
level 4	rs762679	Basophil percentage of white cells	MCM4	spatial
level 4	rs762679	Mean reticulocyte volume	MCM4	spatial
level 4	rs143773045	Mean corpuscular hemoglobin	INTS8	spatial
level 4	rs28760377	Mean corpuscular hemoglobin	DEPTOR	spatial
level 4	rs7845662	Mean corpuscular hemoglobin	PLEC	spatial
level 4	rs72766630	Mean corpuscular hemoglobin	BRD3	spatial
level 4	rs72766630	Eosinophil counts	BRD3	spatial
level 4	rs12247163	Mean corpuscular hemoglobin	ALOX5	spatial
level 4	rs10766471	Mean corpuscular hemoglobin	GTF2H1	spatial
level 4	rs655433	Mean corpuscular hemoglobin	POLA2	spatial
level 4	rs8432	Mean corpuscular hemoglobin	BBS1	spatial
level 4	rs4936675	Mean corpuscular hemoglobin	PPP2R1B	spatial
level 4	rs2294450	Mean corpuscular hemoglobin	CHTF18	spatial
level 4	rs4446237	Mean corpuscular hemoglobin	PLD1	spatial
level 4	rs67175307	Mean corpuscular hemoglobin	MUC20	spatial
level 4	rs4785699	Mean corpuscular hemoglobin	CDK10	spatial
level 4	rs112525473	Mean corpuscular hemoglobin	GAS8	spatial
level 4	rs4379692	Mean corpuscular hemoglobin	NDUFS2	spatial
level 4	rs6725676	Mean corpuscular hemoglobin	PREPL	spatial
level 4	rs7565237	Mean corpuscular hemoglobin	GLS	spatial
level 4	rs76387513	Mean corpuscular hemoglobin	ALDH16A1	spatial
level 4	rs62006791	Mean corpuscular hemoglobin	LIN52	spatial
level 4	rs9374080	Mean corpuscular volume	AK9	spatial
level 4	rs963029	Mean corpuscular volume	ALOX5	spatial
level 4	rs17162190	Mean corpuscular volume	RPS6KA1	spatial
level 4	rs9820353	Mean corpuscular volume	ATR	spatial
level 4	rs62005083	Mean corpuscular volume	LIN52	spatial
level 4	rs742320	Mean corpuscular volume	CHTF18	spatial
level 4	rs2073820	Mean corpuscular volume	GTF3C5	spatial
level 4	rs6584485	Mean corpuscular volume	ACTR1A	spatial
level 4	rs6584485	Red blood cell count	ACTR1A	spatial
level 4	rs2904967	Mean corpuscular volume	POLA2	spatial
level 4	rs34734847	Mean corpuscular volume	UNC119B	spatial
level 4	rs7954584	Mean corpuscular volume	WDR66	spatial
level 4	rs9931440	Mean corpuscular volume	CDK10	spatial
level 4	rs2278557	Mean corpuscular volume	MAPK3	spatial
level 4	rs56261297	Mean corpuscular volume	PLEC	spatial
level 4	rs9683085	Mean corpuscular volume	ATR	spatial
level 4	rs2190504	Mean corpuscular volume	NOD1	spatial
level 4	rs11136344	Mean corpuscular volume	PLEC	spatial
level 4	rs67074167	Mean corpuscular volume	RRM1	spatial
level 4	rs7110786	Mean corpuscular volume	MTMR2	spatial
level 4	rs55730005	Mean corpuscular volume	UNC119B	spatial
level 4	rs55730005	Red cell distribution width	UNC119B	spatial
level 4	rs2979469	Mean corpuscular volume	GTF2E2	spatial
level 4	rs7132055	Mean corpuscular volume	WDR66	spatial
level 4	rs1573819	Mean corpuscular volume	IQCB1	spatial
level 4	rs6792259	Mean corpuscular volume	ATR	spatial
level 4	rs9402685	Mean corpuscular volume	HBS1L	spatial
level 4	rs74450753	Mean corpuscular volume	SYMPK	spatial
level 4	rs6781853	Mean corpuscular volume	PLD1	spatial
level 4	rs139063750	Mean corpuscular volume	SYMPK	spatial
level 4	rs9386788	Mean corpuscular volume	AK9	spatial
level 4	rs2850248	Mean corpuscular volume	PPP2R1B	spatial
level 4	rs2850248	Mean reticulocyte volume	PPP2R1B	spatial
level 4	rs1558067	Mean corpuscular volume	NOD1	spatial
level 4	rs1558067	Mean reticulocyte volume	NOD1	spatial
level 4	rs56220902	Mean corpuscular volume	LIN52	spatial
level 4	rs3847694	Mean corpuscular volume	WDR66	spatial
level 4	rs7748918	Mean corpuscular volume	AK9	spatial
level 4	rs6440088	Mean corpuscular volume	ATR	spatial
level 4	rs6440088	Red blood cell count	ATR	spatial
level 4	rs9402686	Mean corpuscular volume	HBS1L	spatial
level 4	rs9402686	White blood cell count	HBS1L	spatial
level 4	rs9376091	Red blood cell count	HBS1L	spatial
level 4	rs9376091	White blood cell count	HBS1L	spatial
level 4	rs9376091	Eosinophil counts	HBS1L	spatial
level 4	rs2239760	Red blood cell count	UNC119B	spatial
level 4	rs1256061	Red blood cell count	ESR2	spatial
level 4	rs9399135	Red blood cell count	HBS1L	spatial
level 4	rs6780250	Red blood cell count	ATR	spatial
level 4	rs12669383	Red blood cell count	CAPZA2	spatial
level 4	rs11748297	Red blood cell count	RGS14	spatial
level 4	rs7866897	Red blood cell count	CRAT	spatial
level 4	rs7819099	Red blood cell count	PLEC	spatial
level 4	rs12706122	Red blood cell count	CAPZA2	spatial
level 4	rs4581878	Red blood cell count	PRKD3	spatial
level 4	rs1126446	Red blood cell count	SULT1A1	spatial
level 4	rs56300905	Red blood cell count	WNT7A	spatial
level 4	rs13219432	Red blood cell count	AK9	spatial
level 4	rs10098778	Red blood cell count	INTS8	spatial
level 4	rs4736612	Red blood cell count	TG	spatial
level 4	rs3847858	Red blood cell count	ACVRL1	spatial
level 4	rs2948149	Red blood cell count	ACADS	spatial
level 4	rs2948149	Red blood cell count	UNC119B	spatial
level 4	rs6673347	Red blood cell count	DEGS1	spatial
level 4	rs10956934	Red blood cell count	INTS8	spatial
level 4	rs2467992	Red blood cell count	TG	spatial
level 4	rs12481910	Red blood cell count	HLCS	spatial
level 4	rs6012558	Red blood cell count	ARFGEF2	spatial
level 4	rs35478572	Red blood cell count	MAG	spatial
level 4	rs1547247	Red blood cell count	HBS1L	spatial
level 4	rs1547247	Mean reticulocyte volume	HBS1L	spatial
level 4	rs2746432	Red blood cell count	AHI1	spatial
level 4	rs12269727	Red blood cell count	POLA2	spatial
level 4	rs679228	Red blood cell count	SPTBN2	spatial
level 4	rs679228	Red blood cell count	BBS1	spatial
level 4	rs7952436	Red blood cell count	RAD9A	spatial
level 4	rs12730651	Red blood cell count	ZNF362	spatial
level 4	rs853316	Red blood cell count	TG	spatial
level 4	rs11171731	Red blood cell count	RPS26	spatial
level 4	rs6940878	Red blood cell count	HBS1L	spatial
level 4	rs78374304	Red blood cell count	PFKM	spatial
level 4	rs75225321	Red blood cell count	CDK10	spatial
level 4	rs10421876	Red blood cell count	SLC7A9	spatial
level 4	rs34805185	Red blood cell count	MAG	spatial
level 4	rs16980027	Red blood cell count	SYMPK	spatial
level 4	rs4984890	Red blood cell count	PIGQ	spatial
level 4	rs2118193	Red blood cell count	CDK10	spatial
level 4	rs8014716	Red blood cell count	POMT2	spatial
level 4	rs10932765	White blood cell count	ARPC2	spatial
level 4	rs549280	White blood cell count	CXCL2	spatial
level 4	rs146318841	White blood cell count	AHI1	spatial
level 4	rs12550612	White blood cell count	TNFRSF10C	spatial
level 4	rs6500550	White blood cell count	TRAP1	spatial
level 4	rs2238783	White blood cell count	ARVCF	spatial
level 4	rs11800059	White blood cell count	ARNT	spatial
level 4	rs10489182	White blood cell count	METTL18	spatial
level 4	rs10164769	White blood cell count	ACKR3	spatial
level 4	rs11688303	White blood cell count	LIMS2	spatial
level 4	rs4696256	White blood cell count	GATB	spatial
level 4	rs10935473	White blood cell count	ST3GAL6	spatial
level 4	rs58408429	White blood cell count	REST	spatial
level 4	rs58408429	Lymphocyte counts	REST	spatial
level 4	rs62466318	White blood cell count	MLXIPL	spatial
level 4	rs796003	White blood cell count	RMI1	spatial
level 4	rs10114423	White blood cell count	PRPF4	spatial
level 4	rs5030937	White blood cell count	HKDC1	spatial
level 4	rs5030937	Lymphocyte counts	HKDC1	spatial
level 4	rs2290669	White blood cell count	EPS15L1	spatial
level 4	rs4909932	White blood cell count	AMPD3	spatial
level 4	rs140486316	White blood cell count	ARVCF	spatial
level 4	rs10748696	White blood cell count	RRP12	spatial
level 4	rs4519779	White blood cell count	GATB	spatial
level 4	rs13156231	White blood cell count	SLC38A9	spatial
level 4	rs109536	White blood cell count	BRD3	spatial
level 4	rs899013	White blood cell count	AMPD3	spatial
level 4	rs11646287	White blood cell count	TRAP1	spatial
level 4	rs2238781	White blood cell count	ARVCF	spatial
level 4	rs71385890	White blood cell count	PAX8	spatial
level 4	rs13003334	White blood cell count	ARPC2	spatial
level 4	rs6927569	White blood cell count	AK9	spatial
level 4	rs71514273	White blood cell count	RPS6KA1	spatial
level 4	rs2064431	White blood cell count	AHI1	spatial
level 4	rs35368205	White blood cell count	MLXIPL	spatial
level 4	rs3795550	White blood cell count	ELK4	spatial
level 4	rs7549876	White blood cell count	TIE1	spatial
level 4	rs7025371	White blood cell count	PRPF4	spatial
level 4	rs10739578	White blood cell count	TRAF1	spatial
level 4	rs188512985	White blood cell count	BMPR1A	spatial
level 4	rs2026679	White blood cell count	PDLIM1	spatial
level 4	rs10882904	White blood cell count	RRP12	spatial
level 4	rs7949917	White blood cell count	AMPD3	spatial
level 4	rs138621699	White blood cell count	PRKAB1	spatial
level 4	rs4074882	White blood cell count	ACKR3	spatial
level 4	rs2709821	White blood cell count	GATB	spatial
level 4	rs34648	White blood cell count	TNPO1	spatial
level 4	rs2243602	White blood cell count	SIRPB1	spatial
level 4	rs11669407	White blood cell count	EPS15L1	spatial
level 4	rs2246943	White blood cell count	AHI1	spatial
level 4	rs2016151	White blood cell count	TSPO	spatial
level 4	rs112750178	White blood cell count	RPS6KA1	spatial
level 4	rs112750178	Lymphocyte counts	RPS6KA1	spatial
level 4	rs4819527	White blood cell count	ARVCF	spatial
level 4	rs33951980	White blood cell count	MLXIPL	spatial
level 4	rs2979488	White blood cell count	GTF2E2	spatial
level 4	rs4557765	White blood cell count	FGD3	spatial
level 4	rs2099171	White blood cell count	ALOX5	spatial
level 4	rs2099171	White blood cell count	ZFAND4	spatial
level 4	rs117800588	White blood cell count	BMPR1A	spatial
level 4	rs758374	White blood cell count	ARVCF	spatial
level 4	rs28483039	White blood cell count	PVR	spatial
level 4	rs2269426	Eosinophil counts	NELFE	spatial
level 4	rs2416257	Eosinophil counts	WDR36	spatial
level 4	rs35959442	Eosinophil counts	HBS1L	spatial
level 4	rs9504361	Eosinophil counts	EXOC2	spatial
level 4	rs12545733	Eosinophil counts	TNFRSF10C	spatial
level 4	rs76793172	Eosinophil counts	SYMPK	spatial
level 4	rs10045577	Eosinophil counts	WDR36	spatial
level 4	rs547116	Eosinophil counts	MUSK	spatial
level 4	rs62385501	Eosinophil counts	NEURL1B	spatial
level 4	rs6556313	Eosinophil counts	RGS14	spatial
level 4	rs3774039	Eosinophil counts	PLD1	spatial
level 4	rs9842562	Eosinophil counts	PLD1	spatial
level 4	rs450067	Eosinophil counts	ITK	spatial
level 4	rs13192740	Eosinophil counts	EXOC2	spatial
level 4	rs6978677	Eosinophil counts	POR	spatial
level 4	rs239996	Eosinophil counts	MAP2K2	spatial
level 4	rs9939774	Eosinophil counts	MAPK3	spatial
level 4	rs113577760	Eosinophil counts	SYMPK	spatial
level 4	rs496475	Eosinophil counts	MUSK	spatial
level 4	rs3867477	Eosinophil counts	LPCAT3	spatial
level 4	rs1109151	Eosinophil counts	ACO2	spatial
level 4	rs2810489	Eosinophil counts	BRD3	spatial
level 4	rs9290424	Eosinophil counts	PLD1	spatial
level 4	rs11135015	Eosinophil counts	RGS14	spatial
level 4	rs433402	Eosinophil counts	BRD3	spatial
level 4	rs2760139	Eosinophil counts	GPLD1	spatial
level 4	rs56923574	Eosinophil counts	ZNF362	spatial
level 4	rs12409804	Eosinophil counts	IKBKE	spatial
level 4	rs1788103	Eosinophil counts	CD226	spatial
level 4	rs71118474	Eosinophil counts	DNAJC3	spatial
level 4	rs2223286	Eosinophil counts	SELL	spatial
level 4	rs17022427	Eosinophil counts	IKBKE	spatial
level 4	rs11748651	Eosinophil counts	NEURL1B	spatial
level 4	rs4960175	Eosinophil counts	EXOC2	spatial
level 4	rs56978598	Eosinophil counts	CCDC13	spatial
level 4	rs6696908	Eosinophil counts	NSL1	spatial
level 4	rs4894495	Eosinophil counts	PLD1	spatial
level 4	rs6920211	Eosinophil counts	HBS1L	spatial
level 4	rs1751242	Eosinophil counts	MUSK	spatial
level 4	rs3758212	Eosinophil counts	PSMB7	spatial
level 4	rs7138235	Eosinophil counts	POLE	spatial
level 4	rs55908605	Eosinophil counts	STX1B	spatial
level 4	rs2314338	Eosinophil counts	CASC3	spatial
level 4	rs756653	Eosinophil counts	ARVCF	spatial
level 4	rs3786586	Eosinophil counts	EPS15L1	spatial
level 4	rs9926296	Vitiligo	CDK10	spatial
level 4	rs6510827	Vitiligo	TICAM1	spatial
level 4	rs4822024	Vitiligo	ACO2	spatial
level 4	rs59374417	Vitiligo	CD80	spatial
level 4	rs3814231	Vitiligo	CASP7	spatial
level 4	rs10986311	Vitiligo	PSMB7	spatial
level 4	rs2304206	Vitiligo	ALDH16A1	spatial
level 4	rs12771452	Vitiligo	CASP7	spatial
level 4	rs9611565	Vitiligo	ACO2	spatial
level 4	rs4807000	Vitiligo	TICAM1	spatial
level 4	rs830124	Urinary metabolites	WDR66	spatial
level 4	rs8101881	Urinary metabolites	SLC7A9	spatial
level 4	rs8101881	Serum metabolite levels	SLC7A9	spatial
level 4	rs8101881	Blood metabolite levels	SLC7A9	spatial
level 4	rs6453429	Urinary metabolites	BHMT2	spatial
level 4	rs4760099	Urinary metabolites	WDR66	spatial
level 4	rs1916333	Urinary metabolites	WDR66	spatial
level 4	rs7205804	Serum metabolite levels	CETP	spatial
level 4	rs183130	Serum metabolite levels	CETP	spatial
level 4	rs3764261	Serum metabolite levels	CETP	spatial
level 4	rs4752845	Serum metabolite levels	RAPSN	spatial
level 4	rs1800775	Serum metabolite levels	CETP	spatial
level 4	rs1800775	Blood metabolite levels	CETP	spatial
level 4	rs35332062	Serum metabolite levels	MLXIPL	spatial
level 4	rs2066938	Serum metabolite levels	ACADS	spatial
level 4	rs2066938	Serum metabolite levels	UNC119B	spatial
level 4	rs2066938	Blood metabolite levels	ACADS	spatial
level 4	rs2066938	Blood metabolite levels	UNC119B	spatial
level 4	rs1078311	Serum metabolite levels	CYP4A11	spatial
level 4	rs4325	Serum metabolite levels	ACE	spatial
level 4	rs4351	Serum metabolite levels	ACE	spatial
level 4	rs4351	Blood metabolite levels	ACE	spatial
level 4	rs10788817	Serum metabolite levels	THEM4	spatial
level 4	rs2242086	Serum metabolite levels	EEF1D	spatial
level 4	rs11993554	Serum metabolite levels	PLEC	spatial
level 4	rs1799822	Serum metabolite levels	CPT2	spatial
level 4	rs1183200	Serum metabolite levels	SLC17A3	spatial
level 4	rs34491494	Serum metabolite levels	UNC119B	spatial
level 4	rs1060870	Serum metabolite levels	THEM4	spatial
level 4	rs4687717	Serum metabolite levels	DCP1A	spatial
level 4	rs4687717	Blood metabolite levels	DCP1A	spatial
level 4	rs2328895	Serum metabolite levels	SLC17A3	spatial
level 4	rs1165150	Serum metabolite levels	SLC17A3	spatial
level 4	rs3732604	Serum metabolite levels	MCCC1	spatial
level 4	rs247617	Serum metabolite levels	CETP	spatial
level 4	rs7541453	Serum metabolite levels	THEM4	spatial
level 4	rs34708625	Serum metabolite levels	UNC119B	spatial
level 4	rs1168674	Serum metabolite levels	WDR66	spatial
level 4	rs1720067	Serum metabolite levels	WDR66	spatial
level 4	rs11278777	Serum metabolite levels	CRAT	spatial
level 4	rs34554228	Serum metabolite levels	GTF2H1	spatial
level 4	rs3935209	Serum metabolite levels	PLEC	spatial
level 4	rs1126308	Serum metabolite levels	APH1B	spatial
level 4	rs3215400	Serum metabolite levels	CDA	spatial
level 4	rs11581518	Serum metabolite levels	CPT2	spatial
level 4	rs62068711	Serum metabolite levels	CDK10	spatial
level 4	rs258341	Serum metabolite levels	CDK10	spatial
level 4	rs258341	Serum metabolite levels	CHMP1A	spatial
level 4	rs1126464	Serum metabolite levels	CDK10	spatial
level 4	rs1126464	Serum metabolite levels	CHMP1A	spatial
level 4	rs67806247	Red cell distribution width	WDR18	spatial
level 4	rs6792151	Red cell distribution width	PLD1	spatial
level 4	rs4674280	Red cell distribution width	ARPC2	spatial
level 4	rs143111788	Red cell distribution width	CCND3	spatial
level 4	rs36052053	Red cell distribution width	AK9	spatial
level 4	rs9493341	Red cell distribution width	STX7	spatial
level 4	rs10988207	Red cell distribution width	CRAT	spatial
level 4	rs146671954	Red cell distribution width	BRD3	spatial
level 4	rs11030967	Red cell distribution width	RRM1	spatial
level 4	rs11227229	Red cell distribution width	MAP3K11	spatial
level 4	rs11606601	Red cell distribution width	MAP3K11	spatial
level 4	rs10926973	Red cell distribution width	CEP170	spatial
level 4	rs2306589	Red cell distribution width	ZNHIT3	spatial
level 4	rs3813356	Red cell distribution width	STX7	spatial
[truncated: 159 more rows]
